# Supplementary material for: (E)-3-Bromo-N′-(2-hydr­oxy-1-naphthyl­idene)benzohydrazide
Source: Acta Crystallogr Sect E Struct Rep Online. 2009 Jun 17;65(Pt 7):o1600. doi: 10.1107/S1600536809022533 (PMC2969212; doi:10.1107/S1600536809022533)
Supplement: Supplementary file 2 [file e-65-o1600-Isup2.hkl]

# 
# h,k,l, Fc-squared, Fo-squared, sigma(Fo-squared) and status flag 
# 
data_I
_shelx_title ' P21n in P2(1)/n' 
_shelx_refln_list_code          4 
_shelx_F_calc_maximum      220.54 
_exptl_crystal_F_000       744.00 
_reflns_d_resolution_high  0.7829 
 
loop_ 
 _symmetry_equiv_pos_as_xyz 
 'x, y, z' 
 '-x+1/2, y+1/2, -z+1/2' 
 '-x, -y, -z' 
 'x-1/2, -y-1/2, z-1/2' 
 
_cell_length_a     7.2566 
_cell_length_b    31.2293 
_cell_length_c     7.3272 
_cell_angle_alpha  90.000 
_cell_angle_beta  109.186 
_cell_angle_gamma  90.000 
 
_shelx_F_squared_multiplier     1.000 
 
loop_ 
 _refln_index_h 
 _refln_index_k 
 _refln_index_l 
 _refln_F_squared_calc 
 _refln_F_squared_meas 
 _refln_F_squared_sigma 
 _refln_observed_status 
   4   0   0     5507.82     5891.35    163.28 o 
   6   0   0      173.45      173.35     21.74 o 
   8   0   0        6.88       15.90     20.68 o 
   1   1   0      585.31      586.93     22.53 o 
   2   1   0    38247.63    41071.97    893.27 o 
   3   1   0     4893.75     5002.20     97.28 o 
   4   1   0      245.14      336.63     22.27 o 
   5   1   0       12.01       18.96      9.81 o 
   6   1   0       22.53       36.06     11.98 o 
   7   1   0      185.06      186.92     13.75 o 
   8   1   0       29.49       45.34     12.54 o 
   0   2   0      119.09        1.06      1.06 o 
   1   2   0       85.12       91.97      6.63 o 
   2   2   0    26614.23    28408.19    711.70 o 
   3   2   0      135.11      138.36     12.19 o 
   4   2   0      261.91      294.62     14.49 o 
   5   2   0     1197.86     1141.94     31.76 o 
   6   2   0      731.81      691.30     62.56 o 
   7   2   0       28.28       42.54     11.32 o 
   8   2   0        2.59        3.69     17.49 o 
   1   3   0      592.94      551.52     18.55 o 
   2   3   0    21125.62    22305.65    460.41 o 
   3   3   0       21.95       19.27      6.08 o 
   4   3   0     3035.65     3199.23    130.94 o 
   5   3   0      134.58      155.51     13.35 o 
   6   3   0      323.99      316.19     35.06 o 
   7   3   0      104.58       80.45     25.45 o 
   8   3   0      167.14      143.39     41.88 o 
   0   4   0      756.25      833.37     23.33 o 
   1   4   0      599.49      539.51     17.60 o 
   2   4   0      216.56      244.01      7.55 o 
   3   4   0     1180.08     1186.52     22.54 o 
   4   4   0      521.39      571.40     18.14 o 
   5   4   0     1849.46     1839.53     35.24 o 
   6   4   0       10.24       15.07      8.56 o 
   7   4   0       24.93       10.88     13.06 o 
   8   4   0        0.75       -4.51     15.37 o 
   1   5   0      587.14      618.53     10.95 o 
   2   5   0     2918.20     2886.12     83.20 o 
   3   5   0       93.32      110.02      6.08 o 
   4   5   0     2381.83     2492.09     60.49 o 
   5   5   0      141.47      160.21     10.17 o 
   6   5   0       59.58       52.06      8.51 o 
   7   5   0       40.60       39.77     14.98 o 
   8   5   0       84.81       77.86     41.35 o 
   0   6   0     1332.65     1355.55     37.64 o 
   1   6   0      158.68      134.33      5.22 o 
   2   6   0     1276.90     1449.50     31.22 o 
   3   6   0      295.62      285.90      9.14 o 
   4   6   0      692.83      700.92     16.90 o 
   5   6   0      692.55      649.48     19.35 o 
   6   6   0      329.40      326.87     28.29 o 
   7   6   0      156.13      151.46     30.75 o 
   8   6   0        0.57      -16.11     16.96 o 
   1   7   0     2133.85     2209.39     35.27 o 
   2   7   0     1539.66     1466.31     43.77 o 
   3   7   0     1699.64     1663.66     32.09 o 
   4   7   0      371.06      382.23     12.08 o 
   5   7   0       37.53       59.62      8.03 o 
   6   7   0       47.79       58.54     11.14 o 
   7   7   0       85.37       93.31     24.65 o 
   8   7   0       24.24        3.23     15.91 o 
   0   8   0    17863.54    17684.07    486.13 o 
   1   8   0     1062.04     1040.52     23.10 o 
   2   8   0      121.24      121.22      4.87 o 
   3   8   0     1224.72     1201.69     31.52 o 
   4   8   0     1323.26     1271.16     24.86 o 
   5   8   0      167.14      159.59     19.12 o 
   6   8   0      500.09      547.17     23.68 o 
   7   8   0        1.71       -5.63     13.73 o 
   8   8   0        0.05       -2.45     16.48 o 
   1   9   0     1871.43     1856.80     37.98 o 
   2   9   0       80.88       71.74      4.56 o 
   3   9   0     4117.19     3928.97    111.79 o 
   4   9   0      220.95      261.62     10.37 o 
   5   9   0      143.80      161.01     15.11 o 
   6   9   0        2.71       13.77     12.65 o 
   7   9   0       22.81       19.28     19.88 o 
   8   9   0        9.33       17.29     18.02 o 
   0  10   0     1942.48     1748.59     36.31 o 
   1  10   0     1528.92     1699.04     35.87 o 
   2  10   0     1864.15     1782.09     27.10 o 
   3  10   0        0.22        3.27      3.46 o 
   4  10   0     2069.45     2051.64     36.52 o 
   5  10   0       11.65        1.04     10.39 o 
   6  10   0      252.09      268.27     18.53 o 
   7  10   0       54.30       67.40     24.92 o 
   8  10   0        0.34      -20.41     17.24 o 
   1  11   0     2784.54     2461.56     34.39 o 
   2  11   0     5554.29     5565.19     88.87 o 
   3  11   0     3413.07     3302.29     46.31 o 
   4  11   0      225.87      242.87     13.61 o 
   5  11   0      160.76      174.34     14.49 o 
   6  11   0      177.76      182.88     17.15 o 
   7  11   0      283.01      272.01     87.47 o 
   8  11   0        9.24        8.75     16.49 o 
   0  12   0     5794.03     5543.15    105.50 o 
   1  12   0     5466.69     5267.60     70.31 o 
   2  12   0      696.68      805.31     17.21 o 
   3  12   0      502.23      622.66     12.15 o 
   4  12   0       53.85       39.75     15.64 o 
   5  12   0     1215.92     1256.30     35.13 o 
   6  12   0       89.23       93.44     15.11 o 
   7  12   0      123.90      107.63     17.28 o 
   8  12   0        2.24      -24.66     16.44 o 
   1  13   0     1333.73     1459.05     22.18 o 
   2  13   0     2699.13     2489.31     42.06 o 
   3  13   0      927.56      838.64     19.15 o 
   4  13   0      300.12      271.96     14.88 o 
   5  13   0      560.01      599.77     23.90 o 
   6  13   0       41.21       29.56     13.76 o 
   7  13   0       14.53       24.11     15.39 o 
   8  13   0      115.25      114.91     20.20 o 
   0  14   0     2262.64     2417.81     50.13 o 
   1  14   0    12571.64    12415.94    169.03 o 
   2  14   0      564.20      586.86     14.77 o 
   3  14   0      503.17      553.21     24.92 o 
   4  14   0       10.16       21.74      9.12 o 
   5  14   0      891.45      890.88     60.70 o 
   6  14   0        0.98       19.87     14.32 o 
   7  14   0       29.21       33.98     16.98 o 
   8  14   0        6.62       17.97     19.11 o 
   1  15   0     1544.32     1612.84     24.82 o 
   2  15   0     3262.64     2891.30     48.64 o 
   3  15   0     2808.01     2994.14     51.25 o 
   4  15   0      649.24      613.22     20.03 o 
   5  15   0        5.77        8.05     18.02 o 
   6  15   0      512.22      544.23     26.10 o 
   7  15   0        1.21        4.28     15.77 o 
   8  15   0       72.81       57.18     19.77 o 
   0  16   0     4377.49     4293.54     92.24 o 
   1  16   0     2568.65     2321.75     30.02 o 
   2  16   0      247.26      237.30     10.35 o 
   3  16   0      223.89      233.15     10.51 o 
   4  16   0     1373.41     1367.82     78.62 o 
   5  16   0      359.47      335.70     19.69 o 
   6  16   0      319.54      321.72     21.01 o 
   7  16   0        3.82      -10.11     15.36 o 
   8  16   0        6.01      -20.15     26.51 o 
   1  17   0     1661.73     1695.16     39.08 o 
   2  17   0       25.64       67.07      7.95 o 
   3  17   0     3569.53     3424.43     58.11 o 
   4  17   0       15.16       17.43      8.75 o 
   5  17   0      194.72      208.96     39.49 o 
   6  17   0        3.19       10.31     14.63 o 
   7  17   0      137.13      120.16     34.19 o 
   0  18   0     1895.02     1634.72     51.42 o 
   1  18   0      494.18      627.88     34.28 o 
   2  18   0      867.79      798.29     30.88 o 
   3  18   0       19.44       35.94      8.38 o 
   4  18   0      862.14      889.39     50.15 o 
   5  18   0        4.48       22.07     13.88 o 
   6  18   0      824.24      757.15     34.46 o 
   7  18   0       44.70       52.23     22.80 o 
   1  19   0     2429.94     2278.12     45.99 o 
   2  19   0      933.66      955.22     22.62 o 
   3  19   0     2323.67     2142.33     40.17 o 
   4  19   0      670.34      687.99     22.89 o 
   5  19   0        1.62       -0.67     19.35 o 
   6  19   0       21.80       24.15     12.89 o 
   7  19   0      120.43      131.82     19.45 o 
   0  20   0     2389.69     2090.72     46.19 o 
   1  20   0     1829.03     1796.07     34.57 o 
   2  20   0        4.64       17.62      7.83 o 
   3  20   0       25.96       22.50      8.44 o 
   4  20   0      346.22      313.74     19.89 o 
   5  20   0      836.94      857.20     30.41 o 
   6  20   0        2.03        0.57     12.84 o 
   7  20   0        0.89       12.35     17.57 o 
   1  21   0       52.40       49.47      8.66 o 
   2  21   0     1698.06     1556.55     32.12 o 
   3  21   0      114.39       94.61     10.30 o 
   4  21   0      484.74      467.41     18.24 o 
   5  21   0        8.30       46.31     21.74 o 
   6  21   0       36.45       64.69     29.95 o 
   7  21   0       28.90        2.22     17.23 o 
   0  22   0      228.89      253.52     13.61 o 
   1  22   0     2109.71     1965.37     46.90 o 
   2  22   0       13.95       -2.47      8.26 o 
   3  22   0      392.95      404.04     16.25 o 
   4  22   0       22.71       15.02     10.29 o 
   5  22   0      163.35      161.39     13.71 o 
   6  22   0        6.27       33.61     16.86 o 
   7  22   0       26.91       47.00     19.24 o 
   1  23   0        3.01        7.12     11.23 o 
   2  23   0     1906.89     1756.09     35.80 o 
   3  23   0      231.99      273.23     14.59 o 
   4  23   0      231.08      234.79     16.63 o 
   5  23   0       20.54       37.42     12.60 o 
   6  23   0       76.19      100.78     18.48 o 
   7  23   0       23.88       28.60     18.18 o 
   0  24   0      743.54      780.35     40.82 o 
   1  24   0      579.62      532.20     30.25 o 
   2  24   0      217.16      206.18     12.98 o 
   3  24   0      176.93      167.07     13.22 o 
   4  24   0      156.02      179.59     15.59 o 
   5  24   0      234.48      205.09     15.89 o 
   6  24   0      179.12      178.32     20.74 o 
   1  25   0      756.45      769.06     21.88 o 
   2  25   0      148.26      145.59     12.67 o 
   3  25   0      151.29      165.70     13.77 o 
   4  25   0       59.91       54.54     12.31 o 
   5  25   0      108.54      102.80     12.14 o 
   6  25   0       25.09       28.89     20.41 o 
   0  26   0     2930.89     2945.41     95.42 o 
   1  26   0        1.89        9.25     14.23 o 
   2  26   0      451.76      421.34     17.85 o 
   3  26   0       28.26       37.51     13.65 o 
   4  26   0      565.45      603.92     22.87 o 
   5  26   0      415.65      392.84     33.83 o 
   6  26   0      200.18      196.77     20.99 o 
   1  27   0      492.45      460.11     54.34 o 
   2  27   0      265.14      304.95     17.15 o 
   3  27   0     1413.74     1249.41     31.61 o 
   4  27   0      168.55      203.93     16.39 o 
   5  27   0        8.83       27.70     17.34 o 
   6  27   0        1.23       10.43     18.18 o 
   0  28   0      657.52      676.98     39.23 o 
   1  28   0      205.22      236.83     30.75 o 
   2  28   0      216.37      213.26     25.65 o 
   3  28   0      115.07      111.84     14.07 o 
   4  28   0       14.25       32.32     11.01 o 
   5  28   0       22.26       13.81     22.25 o 
   6  28   0       79.35      122.89     21.37 o 
   1  29   0      211.45      177.22     25.98 o 
   2  29   0      254.83      277.06     22.25 o 
   3  29   0      585.54      536.55     21.36 o 
   4  29   0      680.64      739.94     42.71 o 
   5  29   0       12.57       37.33     17.57 o 
   6  29   0        0.21       11.21     19.98 o 
   0  30   0      542.16      573.60     40.82 o 
   1  30   0     1399.34     1402.04    128.56 o 
   2  30   0       29.02       17.42     15.92 o 
   3  30   0      184.13      222.11     38.61 o 
   4  30   0        3.10       18.27     13.55 o 
   5  30   0      275.40      303.57     28.04 o 
   1  31   0        0.07       61.16     21.47 o 
   2  31   0      991.05      885.56     46.92 o 
   3  31   0       19.87       11.40     18.32 o 
   4  31   0       34.06       34.92     14.70 o 
   5  31   0        3.63       -3.54     16.41 o 
   0  32   0      139.32      169.11     28.63 o 
   1  32   0      259.95      314.41     23.61 o 
   2  32   0        2.76       32.77     18.11 o 
   3  32   0        3.53      -11.05     28.36 o 
   4  32   0       13.58        3.04     13.73 o 
   5  32   0      281.56      269.90     20.66 o 
   1  33   0       34.48       70.36     19.61 o 
   2  33   0      342.74      359.35     26.03 o 
   3  33   0      190.79      139.24     21.73 o 
   4  33   0       41.43       35.04     15.62 o 
   0  34   0      738.05      799.44     48.77 o 
   1  34   0      146.62      182.63     21.74 o 
   2  34   0       73.96       93.03     21.47 o 
   3  34   0      175.54      126.52     23.10 o 
   4  34   0      327.54      320.21     48.24 o 
   1  35   0      357.11      386.65     31.54 o 
   2  35   0        0.45       16.59     19.45 o 
   3  35   0      366.04      384.17     27.99 o 
   4  35   0        9.18      -15.99     21.74 o 
   0  36   0      330.63      349.36     36.05 o 
   1  36   0       85.21      121.10     21.37 o 
   2  36   0       14.68       12.36     20.23 o 
   3  36   0        4.48       33.10     21.53 o 
   1  37   0       59.42       73.13     20.98 o 
   2  37   0      175.46      212.12     39.76 o 
   3  37   0      114.55      101.14     23.85 o 
   0  38   0       38.40       58.84     25.98 o 
   1  38   0      277.71      363.13     27.18 o 
   2  38   0        0.15       15.41     20.94 o 
   1  39   0        4.98       12.10     19.02 o 
  -7   0   1       71.42      126.48     35.78 o 
  -5   0   1     1654.28     1584.56     57.78 o 
  -3   0   1       97.96      130.41     10.60 o 
  -1   0   1     6088.54     6036.61    157.45 o 
   1   0   1     1206.36     1383.11     38.70 o 
   3   0   1     5422.20     5327.29    144.20 o 
   5   0   1      125.00      119.28     16.96 o 
   7   0   1        1.26      -16.43     18.55 o 
  -8   1   1       63.99       83.23     24.92 o 
  -7   1   1       17.95       31.01      9.96 o 
  -6   1   1        5.22       12.43      9.84 o 
  -5   1   1        5.82       31.63     11.17 o 
  -4   1   1     7780.62     7809.83    151.03 o 
  -3   1   1      581.23      631.48     23.34 o 
  -2   1   1    48636.63    52052.56    659.43 o 
  -1   1   1     1406.81     1558.18     95.42 o 
   0   1   1     6551.72     6493.30    119.02 o 
   1   1   1     1270.97     1152.83     23.43 o 
   2   1   1     6214.55     6727.45    125.74 o 
   3   1   1        4.05       30.22      8.48 o 
   4   1   1       56.04       89.60     19.61 o 
   5   1   1      108.16      136.27     16.96 o 
   6   1   1      555.42      553.59     33.66 o 
   7   1   1        0.37        7.48     14.01 o 
   8   1   1       90.71      114.63     18.93 o 
  -8   2   1        1.10       -1.59     22.27 o 
  -7   2   1      415.86      436.49     16.27 o 
  -6   2   1      214.27      274.55     29.63 o 
  -5   2   1      249.47      285.35     17.46 o 
  -4   2   1     6908.96     7362.99    114.54 o 
  -3   2   1       46.51       64.20     10.38 o 
  -2   2   1    10236.07    13197.56   1061.99 o 
  -1   2   1       59.05       85.13      5.95 o 
   0   2   1    28585.78    27980.95    511.31 o 
   1   2   1      522.64      554.38     17.28 o 
   2   2   1       51.97       60.27     14.31 o 
   3   2   1      964.75      945.85     75.28 o 
   4   2   1     1150.84     1117.59     35.52 o 
   5   2   1      678.04      656.01     32.60 o 
   6   2   1      277.59      301.76     41.35 o 
   7   2   1       19.09       26.17     11.30 o 
   8   2   1       23.17        5.57     16.49 o 
  -8   3   1      150.54       97.83     19.28 o 
  -7   3   1       87.71       78.83     16.37 o 
  -6   3   1      633.22      636.29     16.90 o 
  -5   3   1      370.50      399.89     13.65 o 
  -4   3   1     9644.60    10131.42    133.32 o 
  -3   3   1       84.41      124.29      5.36 o 
  -2   3   1    12523.31    14133.98    161.43 o 
  -1   3   1     1529.88     1765.79     27.75 o 
   0   3   1      593.14      628.14     15.37 o 
   1   3   1    12436.54    12903.29    161.48 o 
   2   3   1      280.57      243.42      7.15 o 
   3   3   1     3886.74     3960.60     95.42 o 
   4   3   1       67.76       86.16     10.60 o 
   5   3   1      436.37      436.66     23.59 o 
   6   3   1       29.69       41.17      9.98 o 
   7   3   1       25.49       35.95     14.61 o 
   8   3   1        2.81        9.94     17.76 o 
  -8   4   1       20.67        6.51     14.59 o 
  -7   4   1        6.74       -1.63     13.11 o 
  -6   4   1     3685.65     3692.77     64.18 o 
  -5   4   1      412.46      384.56     12.09 o 
  -4   4   1       85.33      112.39     21.21 o 
  -3   4   1      106.52      137.36     15.48 o 
  -2   4   1    25400.85    26167.13    298.37 o 
  -1   4   1     1826.35     1805.08     66.72 o 
   0   4   1     7049.93     7536.82    138.10 o 
   1   4   1     4316.75     4405.62     56.51 o 
   2   4   1     1074.70      963.16     17.60 o 
   3   4   1       14.46       17.52      4.60 o 
   4   4   1     2190.15     2076.44     59.00 o 
   5   4   1       37.80       32.12      7.75 o 
   6   4   1       88.50      100.08     11.30 o 
   7   4   1       35.51       21.25     14.23 o 
   8   4   1       34.70       12.87     16.28 o 
  -8   5   1      127.83      113.55     21.73 o 
  -7   5   1       56.52       23.91     14.49 o 
  -6   5   1      328.71      334.73     15.13 o 
  -5   5   1      292.91      315.83     14.92 o 
  -4   5   1     6425.29     6736.44     90.22 o 
  -3   5   1     4112.73     4028.89     54.60 o 
  -2   5   1     1632.88     1608.64     26.83 o 
  -1   5   1     6179.84     6201.90    130.98 o 
   0   5   1      136.25      136.98      3.77 o 
   1   5   1     9176.69     9011.16    116.73 o 
   2   5   1        4.54        3.20      1.43 o 
   3   5   1     1502.08     1476.36     26.57 o 
   4   5   1       87.37      112.44      8.38 o 
   5   5   1      169.41      151.40      9.84 o 
   6   5   1        2.28      -12.92      8.61 o 
   7   5   1      176.28      158.16     17.61 o 
   8   5   1       44.11       63.67     36.58 o 
  -8   6   1      261.28      303.06     33.40 o 
  -7   6   1       44.69       29.48     14.99 o 
  -6   6   1      413.33      401.44     19.77 o 
  -5   6   1       15.93       18.80      6.21 o 
  -4   6   1     1213.98     1257.64     20.99 o 
  -3   6   1      632.65      661.23     12.09 o 
  -2   6   1     3113.13     2833.19     38.66 o 
  -1   6   1     8985.11     9011.88    157.25 o 
   0   6   1     4838.03     4750.14     54.32 o 
   1   6   1       56.81       72.14      3.98 o 
   2   6   1      187.83      170.19      5.15 o 
   3   6   1      220.45      221.04      8.26 o 
   4   6   1     1898.47     1813.28     40.16 o 
   5   6   1      491.43      508.68     15.78 o 
   6   6   1        6.40       -5.01     12.18 o 
   7   6   1       42.62       47.54     15.15 o 
   8   6   1        0.56        1.38     30.48 o 
  -8   7   1      286.44      258.63     27.57 o 
  -7   7   1       12.77        2.40     13.72 o 
  -6   7   1      632.06      605.27     24.33 o 
  -5   7   1      161.71      194.79     13.44 o 
  -4   7   1     1161.99     1190.52     19.93 o 
  -3   7   1      591.30      533.96      9.25 o 
  -2   7   1     4371.67     4486.47     59.69 o 
  -1   7   1      228.23      197.36      4.90 o 
   0   7   1     3476.59     3331.25     35.66 o 
   1   7   1     1899.58     1745.15     24.44 o 
   2   7   1     5587.75     5813.52    102.43 o 
   3   7   1      226.32      219.25      8.55 o 
   4   7   1       59.81       61.02     10.13 o 
   5   7   1        7.30        8.14      7.47 o 
   6   7   1      445.27      415.54     21.37 o 
   7   7   1       36.94       46.89     14.77 o 
   8   7   1        1.81      -23.44     15.62 o 
  -8   8   1       31.93       28.68     20.80 o 
  -7   8   1      187.84      232.99     20.94 o 
  -6   8   1       50.87       37.37     14.31 o 
  -5   8   1      206.52      204.49     10.78 o 
  -4   8   1      130.18      167.16      8.88 o 
  -3   8   1      963.55      851.06     14.86 o 
  -2   8   1     1369.09     1251.77     18.89 o 
  -1   8   1     7014.04     6825.48    118.75 o 
   0   8   1     2181.67     2053.76     30.14 o 
   1   8   1     4160.37     4344.51     57.71 o 
   2   8   1      463.41      480.34     13.68 o 
   3   8   1     2338.78     2119.29     57.65 o 
   4   8   1       36.57       45.29     13.69 o 
   5   8   1      392.32      402.09     14.02 o 
   6   8   1       48.75       67.51     16.17 o 
   7   8   1        5.86       15.80     14.11 o 
   8   8   1        2.23       -0.28     17.61 o 
  -8   9   1       23.76        3.63     35.52 o 
  -7   9   1      295.04      327.88     21.96 o 
  -6   9   1        0.66       -9.67     11.95 o 
  -5   9   1        2.74        2.09      7.08 o 
  -4   9   1     4444.64     4435.34     60.58 o 
  -3   9   1      155.16      139.87      7.50 o 
  -2   9   1      653.67      654.08     11.52 o 
  -1   9   1        9.01       17.68      2.46 o 
   0   9   1     4173.13     4048.92     47.87 o 
   1   9   1       19.93       22.13      2.79 o 
   2   9   1     2843.10     2720.13     70.66 o 
   3   9   1      120.43      133.17      9.15 o 
   4   9   1        9.99       15.43      6.01 o 
   5   9   1        5.72       15.41     10.94 o 
   6   9   1       78.61       81.93     15.64 o 
   7   9   1       14.37       30.98     15.55 o 
   8   9   1      128.58       57.44     25.98 o 
  -8  10   1        4.46       -0.81     21.18 o 
  -7  10   1      582.82      646.78     28.22 o 
  -6  10   1      307.11      353.68     28.36 o 
  -5  10   1     1289.83     1245.13     47.98 o 
  -4  10   1      129.83      155.47     15.78 o 
  -3  10   1     2362.14     2462.60     40.32 o 
  -2  10   1      400.28      409.74     12.15 o 
  -1  10   1     8592.70     8153.95    104.63 o 
   0  10   1      668.83      727.12     12.69 o 
   1  10   1       61.49       62.88      4.38 o 
   2  10   1      323.88      318.49      9.50 o 
   3  10   1       22.35       23.31      4.95 o 
   4  10   1       76.73       75.77     11.99 o 
   5  10   1      285.31      251.09     25.18 o 
   6  10   1       59.35       58.71     14.19 o 
   7  10   1       44.16       52.40     16.00 o 
   8  10   1        6.76      -13.66     16.23 o 
  -8  11   1       45.96       43.63     27.57 o 
  -7  11   1        0.98        5.14     15.39 o 
  -6  11   1       10.85       15.45     12.72 o 
  -5  11   1     1090.19     1244.95     34.39 o 
  -4  11   1     1118.11     1014.90     31.42 o 
  -3  11   1     1851.89     1803.07     30.91 o 
  -2  11   1      811.85      771.10     26.18 o 
  -1  11   1        1.73        4.63      3.14 o 
   0  11   1     2589.25     2541.47     55.34 o 
   1  11   1     2564.72     2488.44     39.78 o 
   2  11   1     3274.25     3176.77     84.64 o 
   3  11   1      810.55      797.83     32.37 o 
   4  11   1       37.54       51.49     10.10 o 
   5  11   1       10.41       16.31     11.55 o 
   6  11   1      239.08      232.78     17.43 o 
   7  11   1        2.78       -6.89     15.37 o 
   8  11   1       16.97       31.01     18.74 o 
  -8  12   1       57.97       54.37     21.70 o 
  -7  12   1       15.08        0.41     15.77 o 
  -6  12   1      536.69      548.53     31.81 o 
  -5  12   1      708.54      709.71     45.86 o 
  -4  12   1      142.63      142.92      8.96 o 
  -3  12   1      197.83      242.05      7.42 o 
  -2  12   1     3925.43     4012.80     64.22 o 
  -1  12   1     5116.12     4911.46     59.06 o 
   0  12   1     2340.78     2323.30     61.44 o 
   1  12   1     1685.47     1701.08     24.84 o 
   2  12   1     1978.20     1940.31     28.56 o 
   3  12   1      713.50      680.34     31.07 o 
   4  12   1     1208.38     1105.12    124.85 o 
   5  12   1       74.62       69.64     11.70 o 
   6  12   1        9.92       21.21     13.12 o 
   7  12   1       68.51      101.32     22.00 o 
  -8  13   1        0.55      -14.69     21.55 o 
  -7  13   1       41.73       52.96     21.47 o 
  -6  13   1        6.39       -3.21     12.99 o 
  -5  13   1     1176.10     1203.47     52.75 o 
  -4  13   1       43.22       64.10      7.91 o 
  -3  13   1     6100.82     5906.63     92.87 o 
  -2  13   1      770.09      751.56     24.90 o 
  -1  13   1       18.23       28.83      3.48 o 
   0  13   1       29.26       25.16      3.47 o 
   1  13   1     2259.92     2073.65     39.10 o 
   2  13   1       90.16       79.09      4.81 o 
   3  13   1     2201.44     2185.71     64.43 o 
   4  13   1       14.40       32.31     15.90 o 
   5  13   1        3.29       17.68     11.60 o 
   6  13   1       28.00       15.55     13.96 o 
   7  13   1      231.97      206.71     28.36 o 
  -8  14   1        7.76       12.20     22.48 o 
  -7  14   1       29.26       17.30     16.70 o 
  -6  14   1      594.63      598.83     25.60 o 
  -5  14   1        2.49       -1.66     10.43 o 
  -4  14   1      256.49      265.86     20.68 o 
  -3  14   1        1.88       26.64      6.59 o 
  -2  14   1     4003.23     3924.94     63.71 o 
  -1  14   1      383.61      394.30     14.25 o 
   0  14   1     1747.25     1506.76     28.14 o 
   1  14   1      348.48      369.31     10.23 o 
   2  14   1      754.24      759.85     21.65 o 
   3  14   1       31.91       34.51      7.02 o 
   4  14   1     2125.10     2033.95     85.88 o 
   5  14   1      539.51      513.87     39.76 o 
   6  14   1       28.42       37.16     14.56 o 
   7  14   1       10.03       -1.27     31.28 o 
  -8  15   1       11.71       11.15     23.03 o 
  -7  15   1       87.44       75.22     17.70 o 
  -6  15   1        0.74       -8.21     12.55 o 
  -5  15   1      382.70      382.24     29.95 o 
  -4  15   1      382.96      419.04     14.84 o 
  -3  15   1     4338.09     4075.26     66.80 o 
  -2  15   1     2057.49     2148.28     54.65 o 
  -1  15   1      799.00      853.96     13.97 o 
   0  15   1     5784.79     6200.75     77.17 o 
   1  15   1    10147.33    10137.32    158.76 o 
   2  15   1     1544.93     1482.61     23.21 o 
   3  15   1       56.46       45.35      7.12 o 
   4  15   1       72.73       79.75     12.08 o 
   5  15   1      200.83      197.43     15.47 o 
   6  15   1       62.16       68.69     16.17 o 
   7  15   1       22.96        2.20     16.44 o 
  -8  16   1        0.08      -12.86     36.58 o 
  -7  16   1      140.67      170.53     20.40 o 
  -6  16   1      182.13      155.43     18.42 o 
  -5  16   1      895.89      873.64     71.57 o 
  -4  16   1       63.73       65.26     12.11 o 
  -3  16   1      329.48      291.85     12.81 o 
  -2  16   1       16.66       53.67      7.53 o 
  -1  16   1     5529.34     5652.92     68.47 o 
   0  16   1      941.46      803.93     17.20 o 
   1  16   1     1972.13     2073.84     31.49 o 
   2  16   1        4.47        9.43      6.65 o 
   3  16   1     1624.52     1618.90     67.88 o 
   4  16   1     1166.43     1066.64     66.80 o 
   5  16   1       30.24       24.52     12.55 o 
   6  16   1      115.47      109.93     18.55 o 
   7  16   1      122.93       68.67     58.05 o 
  -8  17   1      156.12      161.43     26.05 o 
  -7  17   1       17.69       31.36     17.73 o 
  -6  17   1        0.51      -13.75     14.65 o 
  -5  17   1       85.44       62.26     13.76 o 
  -4  17   1     2072.93     1991.49     38.21 o 
  -3  17   1      160.80      126.98      9.56 o 
  -2  17   1       52.99       38.02      7.95 o 
  -1  17   1     1022.80     1180.28     18.25 o 
   0  17   1      149.18      104.43      7.26 o 
   1  17   1       13.98       30.75      4.03 o 
   2  17   1     3063.57     2991.80     50.79 o 
   3  17   1      235.08      242.07     11.42 o 
   4  17   1      513.56      500.38     21.12 o 
   5  17   1      202.17      171.94     22.27 o 
   6  17   1      391.49      364.89     81.11 o 
   7  17   1       12.83       14.45     18.29 o 
  -8  18   1        1.12       52.15     23.85 o 
  -7  18   1      346.37      373.87     24.89 o 
  -6  18   1        6.75       30.45     17.49 o 
  -5  18   1      617.31      632.76     25.29 o 
  -4  18   1        2.58       -2.34      8.07 o 
  -3  18   1      520.91      485.17     20.64 o 
  -2  18   1       89.86       97.66      9.01 o 
  -1  18   1     6469.91     6469.73     78.19 o 
   0  18   1      609.46      652.65     13.67 o 
   1  18   1      264.47      240.35      7.07 o 
   2  18   1      463.45      449.74     17.29 o 
   3  18   1      275.50      291.43     12.74 o 
   4  18   1      127.60      140.72     14.98 o 
   5  18   1      954.94      909.75     49.04 o 
   6  18   1       25.26       24.35     14.77 o 
   7  18   1      108.12       91.06     19.28 o 
  -7  19   1       13.36        7.15     17.36 o 
  -6  19   1       17.11       18.30     44.27 o 
  -5  19   1      138.81      171.02     13.15 o 
  -4  19   1      771.03      682.06     20.14 o 
  -3  19   1      880.00      930.48     23.19 o 
  -2  19   1     1433.99     1264.13     27.74 o 
  -1  19   1      246.84      284.32     16.56 o 
   0  19   1     1472.64     1475.86     46.97 o 
   1  19   1      144.89      138.87     12.50 o 
   2  19   1     2697.99     2530.90     44.78 o 
   3  19   1      861.48      856.75     21.95 o 
   4  19   1       93.55      102.82     10.99 o 
   5  19   1       21.65       34.46     13.49 o 
   6  19   1      196.16      209.71     38.70 o 
   7  19   1       49.58       21.43     17.23 o 
  -7  20   1       21.98       -4.13     17.05 o 
  -6  20   1      358.65      369.24     23.01 o 
  -5  20   1      338.36      326.05     15.78 o 
  -4  20   1       19.56       17.37      9.63 o 
  -3  20   1      558.77      543.10     19.31 o 
  -2  20   1     1905.04     1756.37     35.20 o 
  -1  20   1     2168.96     1999.99     37.78 o 
   0  20   1     1837.91     1850.91     46.83 o 
   1  20   1      115.36      108.38     11.44 o 
   2  20   1        2.13       -0.70      8.96 o 
   3  20   1     1375.03     1333.95     28.77 o 
   4  20   1      626.71      645.00     23.70 o 
   5  20   1        5.68       -0.28     14.02 o 
   6  20   1       62.28       79.29     28.36 o 
   7  20   1        8.32      -13.10     16.65 o 
  -7  21   1       47.96       42.08     19.86 o 
  -6  21   1       10.20       15.58     38.17 o 
  -5  21   1      633.04      572.73     20.59 o 
  -4  21   1      108.64       78.54     11.16 o 
  -3  21   1     1837.36     1757.59     35.79 o 
  -2  21   1      190.93      154.76     11.76 o 
  -1  21   1       59.98       73.08      7.90 o 
   0  21   1      163.63      185.90     15.52 o 
   1  21   1     1834.85     1742.35     80.42 o 
   2  21   1        8.77       22.16     10.15 o 
   3  21   1      388.02      385.52     15.20 o 
   4  21   1      113.18      121.45     12.04 o 
   5  21   1      116.13      112.15     16.12 o 
   6  21   1        1.25        3.90     14.94 o 
   7  21   1       37.91       44.53     27.04 o 
  -7  22   1       13.14        6.97     18.70 o 
  -6  22   1      265.18      291.29     22.24 o 
  -5  22   1       19.91       31.00     11.54 o 
  -4  22   1       52.09       45.14     12.76 o 
  -3  22   1       65.09       69.42     10.70 o 
  -2  22   1     2338.52     2143.27     35.62 o 
  -1  22   1       22.31       17.27     10.48 o 
   0  22   1     3210.94     3195.61    110.58 o 
   1  22   1      421.03      444.32     22.35 o 
   2  22   1      411.49      463.69     21.58 o 
   3  22   1       93.72       88.47     13.73 o 
   4  22   1      773.28      796.60     30.28 o 
   5  22   1        8.33        3.60     14.61 o 
   6  22   1       10.73       -6.67     16.30 o 
  -7  23   1        3.88       -4.84     15.64 o 
  -6  23   1       22.62       30.89     16.76 o 
  -5  23   1      174.22      176.65     14.67 o 
  -4  23   1      175.15      175.72     13.86 o 
  -3  23   1     1336.07     1132.19     27.81 o 
  -2  23   1      137.43      149.33     10.38 o 
  -1  23   1      223.71      245.59     15.23 o 
   0  23   1     1003.36     1123.19     40.68 o 
   1  23   1     3006.04     2811.17    112.93 o 
   2  23   1      830.65      825.91     39.37 o 
   3  23   1       21.48       12.79      9.85 o 
   4  23   1       23.60       16.79     11.12 o 
   5  23   1       20.59       31.54     15.37 o 
   6  23   1        7.87        6.97     15.69 o 
  -7  24   1       53.84       38.36     30.91 o 
  -6  24   1      106.52      114.97     33.93 o 
  -5  24   1       62.49       47.59     12.92 o 
  -4  24   1       57.01       58.15     12.49 o 
  -3  24   1      293.36      283.59     15.79 o 
  -2  24   1      504.99      491.53     15.77 o 
  -1  24   1      446.88      486.37     15.10 o 
   0  24   1      906.18      815.30     57.25 o 
   1  24   1       48.98       67.22     25.71 o 
   2  24   1       15.77       24.08      9.43 o 
   3  24   1       52.30       64.34     11.54 o 
   4  24   1      194.13      214.08     14.86 o 
   5  24   1        4.16       -3.85     14.19 o 
   6  24   1        3.17       -0.01     16.65 o 
  -7  25   1       65.50       27.62     16.36 o 
  -6  25   1        8.82       11.75     21.74 o 
  -5  25   1       79.97       90.27     13.85 o 
  -4  25   1      805.78      793.07     31.74 o 
  -3  25   1      220.55      158.69     13.83 o 
  -2  25   1      510.92      434.71     15.35 o 
  -1  25   1      384.64      411.51     14.07 o 
   0  25   1      662.44      757.37     40.56 o 
   1  25   1      430.04      403.85     16.53 o 
   2  25   1     1746.62     1689.04     49.72 o 
   3  25   1      269.95      255.82     14.73 o 
   4  25   1       60.02       42.71     12.24 o 
   5  25   1        8.03        3.06     15.18 o 
   6  25   1       29.77       39.20     17.98 o 
  -6  26   1        7.43        6.31     16.63 o 
  -5  26   1      237.03      267.90     18.03 o 
  -4  26   1       36.38       19.24     12.15 o 
  -3  26   1      148.09      154.94     12.31 o 
  -2  26   1       13.27       37.58      9.61 o 
  -1  26   1     2236.81     2192.99     42.76 o 
   0  26   1      224.65      269.49     22.00 o 
   1  26   1      103.84      137.79     23.98 o 
   2  26   1       66.60      104.08     12.00 o 
   3  26   1      136.27      182.71     13.71 o 
   4  26   1        8.89       27.38     12.43 o 
   5  26   1      174.29      233.89     20.99 o 
   6  26   1        3.25      -14.28     20.68 o 
  -6  27   1       36.19       29.94     15.89 o 
  -5  27   1       55.48       51.69     14.05 o 
  -4  27   1      587.29      529.26     18.77 o 
  -3  27   1      192.60      227.02     14.19 o 
  -2  27   1      239.01      253.25     13.12 o 
  -1  27   1      305.54      379.60     16.92 o 
   0  27   1       11.91       39.23     15.37 o 
   1  27   1      382.04      312.58     21.53 o 
   2  27   1     1165.39     1139.63     39.20 o 
   3  27   1      172.16      167.96     21.22 o 
   4  27   1       47.55       74.19     18.24 o 
   5  27   1       72.85       85.89     18.53 o 
   6  27   1      102.02      100.50     20.61 o 
  -6  28   1      174.91      184.55     16.14 o 
  -5  28   1      227.28      202.54     15.11 o 
  -4  28   1       78.56       82.93     12.48 o 
  -3  28   1       23.65       25.73     10.72 o 
  -2  28   1       53.21       68.85     13.12 o 
  -1  28   1      508.47      507.77     25.12 o 
   0  28   1      399.19      409.45     23.61 o 
   1  28   1      984.74      812.93     62.29 o 
   2  28   1      301.85      351.86     41.89 o 
   3  28   1     1382.25     1373.63     56.47 o 
   4  28   1      351.93      378.81     19.62 o 
   5  28   1      138.26      165.12     23.86 o 
  -6  29   1        1.29       12.88     14.12 o 
  -5  29   1      130.68      166.38     17.27 o 
  -4  29   1      301.61      276.57     27.24 o 
  -3  29   1      204.41      237.49     14.41 o 
  -2  29   1      177.03      154.74     18.01 o 
  -1  29   1      368.93      364.23     29.69 o 
   0  29   1      657.04      681.13     50.36 o 
   1  29   1      560.04      573.49     27.73 o 
   2  29   1      131.10       90.47     18.53 o 
   3  29   1      241.64      246.62     16.47 o 
   4  29   1       15.34       38.04     13.79 o 
   5  29   1       86.06       85.15     15.99 o 
  -6  30   1      123.82      171.55     16.98 o 
  -5  30   1      111.92       95.08     14.44 o 
  -4  30   1       30.00       26.37     12.32 o 
  -3  30   1       10.96       -1.75     11.04 o 
  -2  30   1     1184.33     1194.30     33.22 o 
  -1  30   1      317.65      276.65     20.99 o 
   0  30   1      493.28      496.02     72.10 o 
   1  30   1      150.22      151.15     20.20 o 
   2  30   1       48.52       44.33     18.15 o 
   3  30   1       33.24       35.88     12.93 o 
   4  30   1       87.11      135.04     16.30 o 
   5  30   1       52.09       39.92     15.67 o 
  -5  31   1      106.77      104.26     15.24 o 
  -4  31   1       25.28       19.26     12.37 o 
  -3  31   1      953.39      921.81     29.06 o 
  -2  31   1       40.56       58.55     13.62 o 
  -1  31   1        8.54       29.07     16.82 o 
   0  31   1       96.37      110.70     22.27 o 
   1  31   1      904.11      842.82     64.41 o 
   2  31   1        9.35      -15.19     17.40 o 
   3  31   1      170.81      164.67     27.94 o 
   4  31   1      233.13      199.81     17.70 o 
   5  31   1       68.95       62.79     16.80 o 
  -5  32   1       11.04       16.51     13.42 o 
  -4  32   1       24.07        4.39     12.63 o 
  -3  32   1       59.71       78.03     22.09 o 
  -2  32   1      315.73      300.39     23.43 o 
  -1  32   1      170.36      166.40     19.61 o 
   0  32   1      530.70      514.26     26.41 o 
   1  32   1       25.94       27.19     17.13 o 
   2  32   1       68.00       69.71     20.24 o 
   3  32   1        5.34        2.45     19.32 o 
   4  32   1      162.49      188.40     18.07 o 
  -5  33   1       89.78       67.62     15.39 o 
  -4  33   1       70.61       79.61     17.03 o 
  -3  33   1      192.16      194.57     18.11 o 
  -2  33   1      119.93      151.50     19.61 o 
  -1  33   1       14.39       45.54     18.15 o 
   0  33   1      120.75      161.40     19.61 o 
   1  33   1      388.42      381.48     31.01 o 
   2  33   1      530.65      531.12     31.81 o 
   3  33   1       32.89       39.19     18.64 o 
   4  33   1       34.56       30.40     15.82 o 
  -4  34   1       20.20       23.18     16.03 o 
  -3  34   1       81.92       68.31     16.05 o 
  -2  34   1      123.83      132.05     20.78 o 
  -1  34   1      780.97      841.14     39.49 o 
   0  34   1       31.97       57.84     17.80 o 
   1  34   1      118.68       91.99     20.61 o 
   2  34   1       70.12       71.94     20.61 o 
   3  34   1      284.90      306.79     26.47 o 
   4  34   1       28.55       22.36     20.98 o 
  -4  35   1      322.07      286.03     21.70 o 
  -3  35   1       15.00       11.27     19.66 o 
  -2  35   1      124.51      157.15     21.70 o 
  -1  35   1        2.59        8.37     18.15 o 
   0  35   1      308.25      350.99     24.74 o 
   1  35   1       23.51        1.74     18.91 o 
   2  35   1      452.17      447.06     39.49 o 
   3  35   1        5.78      -29.20     19.46 o 
  -3  36   1       48.74       54.39     24.92 o 
  -2  36   1       50.68       67.80     29.95 o 
  -1  36   1      553.62      653.88     32.51 o 
   0  36   1       66.99      127.81     23.59 o 
   1  36   1       34.52       18.75     19.66 o 
   2  36   1        3.89       12.27     21.18 o 
   3  36   1      130.37      116.67     25.42 o 
  -3  37   1      169.28      196.76     24.66 o 
  -2  37   1       10.21       -3.41     25.98 o 
  -1  37   1       10.79       22.14     19.07 o 
   0  37   1      172.62      216.69     37.37 o 
   1  37   1      273.12      297.98     35.52 o 
   2  37   1       85.54       75.28     23.24 o 
  -2  38   1       95.51       86.08     36.31 o 
  -1  38   1       99.97      115.40     22.11 o 
   0  38   1      172.86      180.74     23.75 o 
   1  38   1        0.26      -24.78     20.05 o 
   2  38   1        6.51        7.41     21.06 o 
  -1  39   1        1.34        2.70     19.86 o 
   0  39   1       21.01       37.09     20.95 o 
   1  39   1      198.27      240.64     67.06 o 
  -8   0   2      124.91      174.41     30.22 o 
  -6   0   2      681.81      703.22     25.98 o 
  -4   0   2       28.78      178.65     18.02 o 
  -2   0   2     7572.67     8054.55    146.87 o 
   0   0   2      145.22      147.91      9.54 o 
   2   0   2      359.76      343.52     11.17 o 
   4   0   2     3710.08     3824.37    109.21 o 
   6   0   2        0.34       24.92     15.37 o 
  -8   1   2        3.42        3.18     23.86 o 
  -7   1   2        4.18       -2.09      9.70 o 
  -6   1   2       12.69       33.08      7.93 o 
  -5   1   2      551.63      596.01     15.34 o 
  -4   1   2     1266.17     1500.66    103.93 o 
  -3   1   2      866.36      953.87     14.13 o 
  -2   1   2     2832.38     3379.51     55.02 o 
  -1   1   2     3877.11     3829.99     54.56 o 
   0   1   2     1571.69     1595.39     31.67 o 
   1   1   2     6010.59     5889.88    110.02 o 
   2   1   2      339.75      363.76     13.49 o 
   3   1   2      330.79      329.71     13.48 o 
   4   1   2       55.70       94.36     13.78 o 
   5   1   2       71.23       85.24     11.80 o 
   6   1   2       28.86       33.05     12.73 o 
   7   1   2        1.97       -4.98     12.67 o 
  -8   2   2      193.61      216.29     32.87 o 
  -7   2   2       28.93       37.44     12.33 o 
  -6   2   2     1483.78     1514.45     24.69 o 
  -5   2   2        3.10       10.48      5.43 o 
  -4   2   2     1391.48     1361.69     20.12 o 
  -3   2   2     2233.43     2279.62     29.01 o 
  -2   2   2     6158.97     6588.18     85.50 o 
  -1   2   2     5892.23     6031.89     77.83 o 
   0   2   2      698.37      726.92     67.75 o 
   1   2   2     2503.51     2549.02     49.48 o 
   2   2   2     5479.05     5477.69     85.32 o 
   3   2   2       16.84       54.13     11.66 o 
   4   2   2      262.16      284.24     20.41 o 
   5   2   2       34.54       40.99     11.02 o 
   6   2   2       22.49       29.47     12.93 o 
   7   2   2        6.62       11.74     23.59 o 
  -9   3   2       51.55       95.42     32.87 o 
  -8   3   2      142.51       98.40     38.43 o 
  -7   3   2       16.58       27.44     12.98 o 
  -6   3   2      291.26      317.87     11.47 o 
  -5   3   2      427.47      421.32     10.79 o 
  -4   3   2     4844.50     5243.95     63.69 o 
  -3   3   2       15.51       22.89      5.51 o 
  -2   3   2     1094.72     1367.95     43.69 o 
  -1   3   2     1570.53     1490.45     53.55 o 
   0   3   2    11883.21    11865.84    151.88 o 
   1   3   2      227.93      233.79      8.43 o 
   2   3   2     1938.09     2049.22     28.34 o 
   3   3   2      669.22      728.81     39.49 o 
   4   3   2      206.24      250.04     25.71 o 
   5   3   2      324.01      330.56     16.98 o 
   6   3   2      337.36      339.11     15.75 o 
   7   3   2       10.49        6.36     17.49 o 
  -9   4   2        2.35       27.57     29.69 o 
  -8   4   2      236.16      173.59     23.41 o 
  -7   4   2      316.67      340.52     22.83 o 
  -6   4   2       56.00       85.46      9.63 o 
  -5   4   2        5.85        7.72      5.59 o 
  -4   4   2     1093.60     1203.04     18.37 o 
  -3   4   2     3051.08     2875.48     35.65 o 
  -2   4   2      291.13      276.24      6.77 o 
  -1   4   2     9599.94     9776.02    145.23 o 
   0   4   2       28.89       47.67     10.24 o 
   1   4   2      505.33      683.45     13.44 o 
   2   4   2      204.34      205.12      6.60 o 
   3   4   2     3299.36     3223.47     72.29 o 
   4   4   2       83.05       95.49      8.47 o 
   5   4   2       13.50       17.47      8.65 o 
   6   4   2       36.66       54.61     11.26 o 
   7   4   2      121.46      119.21     17.61 o 
  -9   5   2        3.43       58.84     33.40 o 
  -8   5   2      150.93      145.45     22.78 o 
  -7   5   2       44.11       71.31     17.80 o 
  -6   5   2     3184.22     3037.71     84.25 o 
  -5   5   2      275.99      294.90      9.50 o 
  -4   5   2     4652.54     4682.38     57.29 o 
  -3   5   2      237.03      253.63     11.11 o 
  -2   5   2     1519.45     1416.30     42.31 o 
  -1   5   2      586.26      541.89      9.38 o 
   0   5   2     8119.74     7697.67     88.93 o 
   1   5   2      182.81      223.55      6.05 o 
   2   5   2     2706.78     2579.40     35.83 o 
   3   5   2       67.85       72.26      5.59 o 
   4   5   2      449.64      424.74     13.81 o 
   5   5   2        0.26        3.90      8.57 o 
   6   5   2      178.23      176.60     16.65 o 
   7   5   2        3.71       33.45     16.07 o 
  -9   6   2       74.54      127.76     36.05 o 
  -8   6   2      256.82      261.04     25.51 o 
  -7   6   2      166.42      169.55     21.73 o 
  -6   6   2     1448.05     1475.54     27.97 o 
  -5   6   2      219.12      282.24      9.26 o 
  -4   6   2     1265.68     1250.72     18.83 o 
  -3   6   2     5045.21     4981.73     54.12 o 
  -2   6   2      541.61      502.01     11.38 o 
  -1   6   2     3642.58     3703.61     43.84 o 
   0   6   2      255.36      296.21      5.78 o 
   1   6   2      326.82      291.61      7.04 o 
   2   6   2     1054.93      961.30     18.59 o 
   3   6   2      633.60      594.81     12.37 o 
   4   6   2      795.46      758.94     18.64 o 
   5   6   2       54.36       71.48      9.37 o 
   6   6   2       13.18       -0.95     12.30 o 
   7   6   2       29.16       33.30     16.68 o 
  -9   7   2        4.29       40.82     34.46 o 
  -8   7   2      182.43      167.34     23.41 o 
  -7   7   2      118.10      102.68     20.58 o 
  -6   7   2      444.24      428.46     17.69 o 
  -5   7   2      572.48      567.89     12.52 o 
  -4   7   2      655.81      642.02     12.02 o 
  -3   7   2     3607.80     3829.25     42.33 o 
  -2   7   2       22.24       33.92      2.83 o 
  -1   7   2      116.84       89.78      4.15 o 
   0   7   2     4739.72     4880.24     57.26 o 
   1   7   2     9250.77     9477.81    120.24 o 
   2   7   2       77.31       75.51      5.53 o 
   3   7   2       25.85       35.26      4.81 o 
   4   7   2       51.51       54.60      7.41 o 
   5   7   2      696.54      649.97     39.73 o 
   6   7   2        5.77        6.63     13.49 o 
   7   7   2        1.27       -1.06     16.12 o 
  -9   8   2       21.81       36.34     24.18 o 
  -8   8   2      640.54      594.29     33.68 o 
  -7   8   2      425.13      335.64     25.74 o 
  -6   8   2       34.87       48.49     10.53 o 
  -5   8   2       20.05       39.14     10.10 o 
  -4   8   2      115.50      111.35      8.75 o 
  -3   8   2       98.19      101.36      4.08 o 
  -2   8   2     6002.89     6167.48     74.91 o 
  -1   8   2       82.30      108.58      5.05 o 
   0   8   2       59.20       68.24      5.21 o 
   1   8   2       85.93       90.18      5.10 o 
   2   8   2     2742.65     2671.06     43.79 o 
   3   8   2       32.42       21.43      4.77 o 
   4   8   2      916.58      895.36     20.54 o 
   5   8   2       13.72       15.66     11.23 o 
   6   8   2        9.29        7.80     13.68 o 
   7   8   2        3.98      -23.05     15.37 o 
  -8   9   2        9.56       14.27     22.11 o 
  -7   9   2       19.67       41.65     48.77 o 
  -6   9   2       50.75       71.68     11.20 o 
  -5   9   2     4229.12     4252.23     61.54 o 
  -4   9   2      132.96      123.59      5.83 o 
  -3   9   2      220.95      225.95      5.93 o 
  -2   9   2       44.22       52.16      3.99 o 
  -1   9   2     2029.39     1870.14     27.58 o 
   0   9   2      405.79      424.46      8.09 o 
   1   9   2     1698.16     1617.17     21.04 o 
   2   9   2      173.81      179.24      7.85 o 
   3   9   2       42.69       47.53      6.95 o 
   4   9   2       23.60       35.35      7.06 o 
   5   9   2       60.57       72.76     12.30 o 
   6   9   2        3.23        2.35     13.10 o 
   7   9   2       35.50       22.90     16.68 o 
  -8  10   2       46.41       34.54     22.48 o 
  -7  10   2      122.54      102.56     20.61 o 
  -6  10   2      875.07      830.00     23.64 o 
  -5  10   2      154.05      179.54     11.09 o 
  -4  10   2     1843.77     1768.66     22.37 o 
  -3  10   2      823.03      818.82     11.86 o 
  -2  10   2     6880.71     6743.43     79.84 o 
  -1  10   2     2800.91     2955.27     59.71 o 
   0  10   2      915.71      968.55     13.75 o 
   1  10   2        2.40        3.78      2.89 o 
   2  10   2     2061.75     2012.47     34.50 o 
   3  10   2      482.14      469.48     10.93 o 
   4  10   2        8.53        8.28     12.45 o 
   5  10   2       11.39        7.83     12.08 o 
   6  10   2       42.54       26.12     13.85 o 
   7  10   2        0.03       10.51     19.88 o 
  -8  11   2       11.99       -7.81     22.86 o 
  -7  11   2        1.08      -18.44     18.91 o 
  -6  11   2      292.23      340.49     16.66 o 
  -5  11   2      596.80      573.79     18.14 o 
  -4  11   2     1054.88     1070.96     17.65 o 
  -3  11   2     1381.09     1347.31     19.68 o 
  -2  11   2      370.32      372.90     11.01 o 
  -1  11   2      996.11      913.83     21.11 o 
   0  11   2     6559.56     6398.36     79.34 o 
   1  11   2       17.18       27.64      4.09 o 
   2  11   2      204.97      264.64      9.58 o 
   3  11   2       23.90       33.63      8.03 o 
   4  11   2        9.49       17.16      9.68 o 
   5  11   2      151.34      160.92     23.06 o 
   6  11   2      138.15      171.21     44.00 o 
   7  11   2       29.16       15.37     17.24 o 
  -8  12   2        4.35       -1.22     21.16 o 
  -7  12   2      373.62      335.30     44.00 o 
  -6  12   2       12.77       22.75     11.03 o 
  -5  12   2       40.29       52.96      9.56 o 
  -4  12   2      110.27      134.56      8.06 o 
  -3  12   2     3740.48     3581.06     45.07 o 
  -2  12   2      580.23      524.39     10.33 o 
  -1  12   2     1302.06     1186.52     18.32 o 
   0  12   2     3083.72     3344.23     50.04 o 
   1  12   2      192.29      282.61      6.86 o 
   2  12   2     1137.53     1145.15     19.33 o 
   3  12   2      855.46      806.17     15.24 o 
   4  12   2      894.80      914.31    108.68 o 
   5  12   2       64.83       76.25     13.68 o 
   6  12   2      423.21      423.49     23.00 o 
   7  12   2       56.29       34.85     35.52 o 
  -8  13   2       24.70       -4.65     22.80 o 
  -7  13   2       23.09       20.76     18.36 o 
  -6  13   2      293.53      294.15     27.26 o 
  -5  13   2        1.03       15.17      9.15 o 
  -4  13   2     2790.40     2769.99     48.13 o 
  -3  13   2       49.56       61.70      5.16 o 
  -2  13   2      403.83      357.34      9.86 o 
  -1  13   2      124.39      131.91      4.40 o 
   0  13   2     4773.77     4613.76     76.49 o 
   1  13   2      200.78      244.28      8.55 o 
   2  13   2     2802.82     2875.58     62.06 o 
   3  13   2      511.13      551.73     13.43 o 
   4  13   2      918.06      871.61     55.93 o 
   5  13   2       80.12      102.34     24.12 o 
   6  13   2       67.02       99.16     17.23 o 
   7  13   2       21.55       26.31     42.68 o 
  -8  14   2       13.08       11.34     23.21 o 
  -7  14   2      309.72      254.92     51.69 o 
  -6  14   2       24.57       49.47     12.50 o 
  -5  14   2       96.61       89.79     10.92 o 
  -4  14   2       39.66       57.42      6.89 o 
  -3  14   2     2127.80     1964.98     27.22 o 
  -2  14   2      843.25      863.68     17.35 o 
  -1  14   2     4325.38     4293.90     62.26 o 
   0  14   2      824.07      824.59     24.63 o 
   1  14   2      887.84      883.27     13.67 o 
   2  14   2      458.56      441.07     16.76 o 
   3  14   2      215.52      228.11     14.19 o 
   4  14   2      351.51      324.17     52.22 o 
   5  14   2      343.94      340.96     45.06 o 
   6  14   2      273.80      260.03     20.05 o 
   7  14   2       18.70       -6.20     29.16 o 
  -8  15   2       22.77       12.26     22.68 o 
  -7  15   2        5.86      -16.61     19.61 o 
  -6  15   2      178.11      191.88     27.48 o 
  -5  15   2      209.57      233.88     11.45 o 
  -4  15   2      454.51      425.68     20.51 o 
  -3  15   2      452.27      464.25     18.90 o 
  -2  15   2        4.06        3.43      4.23 o 
  -1  15   2       25.42       19.76      3.43 o 
   0  15   2     3098.02     3050.03     48.12 o 
   1  15   2     1930.08     1811.02     24.23 o 
   2  15   2      586.27      590.30     12.89 o 
   3  15   2      161.43      153.19     12.60 o 
   4  15   2       13.00       24.65     14.84 o 
   5  15   2       20.86       45.52     13.30 o 
   6  15   2       12.23       15.38     14.98 o 
   7  15   2       65.24       48.52     35.52 o 
  -8  16   2       85.94       92.18     68.92 o 
  -7  16   2      122.79      122.60     22.86 o 
  -6  16   2      147.63      155.78     13.82 o 
  -5  16   2        4.86        9.33      8.52 o 
  -4  16   2      489.26      436.59     13.73 o 
  -3  16   2      903.81      830.53     18.17 o 
  -2  16   2     3547.97     3450.52     73.59 o 
  -1  16   2     1938.26     1939.80     33.39 o 
   0  16   2       44.05       44.14      4.50 o 
   1  16   2       62.31       70.66      4.76 o 
   2  16   2      519.21      490.03     15.07 o 
   3  16   2     1528.65     1492.88    129.35 o 
   4  16   2       65.84       58.10     12.35 o 
   5  16   2       41.84       37.34     13.68 o 
   6  16   2        6.90       17.73     15.36 o 
   7  16   2      117.84      112.84     20.30 o 
  -8  17   2       12.71       18.34     22.83 o 
  -7  17   2        1.43      -11.06     19.46 o 
  -6  17   2        4.44        5.61     12.15 o 
  -5  17   2     1133.02     1050.63     22.85 o 
  -4  17   2        8.86        2.54      7.51 o 
  -3  17   2     1279.25     1289.89     24.19 o 
  -2  17   2        2.54       -4.99      4.31 o 
  -1  17   2     1864.68     1722.05     44.23 o 
   0  17   2      199.06      204.51      6.80 o 
   1  17   2     2224.44     2117.08     37.77 o 
   2  17   2      213.32      237.25     11.51 o 
   3  17   2       20.19       20.82      9.28 o 
   4  17   2       12.38       21.02     22.00 o 
   5  17   2      239.57      261.87     31.28 o 
   6  17   2        0.04       -3.95     14.90 o 
   7  17   2       22.03       15.37     26.51 o 
  -8  18   2      107.20       86.26     26.43 o 
  -7  18   2        5.24       22.05     21.53 o 
  -6  18   2      348.66      347.34     18.33 o 
  -5  18   2      118.90      138.66     10.97 o 
  -4  18   2      510.25      507.72     15.92 o 
  -3  18   2      648.93      640.08     21.73 o 
  -2  18   2     1612.71     1451.03     25.95 o 
  -1  18   2      657.71      698.08     13.39 o 
   0  18   2      935.45      893.11     24.74 o 
   1  18   2        4.89        6.68      4.23 o 
   2  18   2     1005.84      991.67     23.15 o 
   3  18   2      125.30      115.63     10.40 o 
   4  18   2      494.25      502.94     23.21 o 
   5  18   2       42.36       50.36     14.99 o 
   6  18   2       56.53       32.03     17.40 o 
  -8  19   2        0.95        9.46     23.10 o 
  -7  19   2       40.13       44.87     21.16 o 
  -6  19   2      273.43      300.45     18.08 o 
  -5  19   2     1137.84     1120.40     25.02 o 
  -4  19   2      232.95      230.18     11.88 o 
  -3  19   2      231.51      206.89     14.00 o 
  -2  19   2       14.61       16.05      7.41 o 
  -1  19   2     1270.78     1302.34     35.66 o 
   0  19   2       90.29       93.85      7.26 o 
   1  19   2     1608.70     1540.74     30.38 o 
   2  19   2      662.99      651.42     31.71 o 
   3  19   2        5.95        0.88      8.88 o 
   4  19   2       95.08       89.59     14.05 o 
   5  19   2      483.95      520.34     24.33 o 
   6  19   2       20.95       10.30     15.10 o 
  -7  20   2      201.11      181.10     37.37 o 
  -6  20   2      184.84      172.70     15.49 o 
  -5  20   2       68.51       91.49     11.02 o 
  -4  20   2      134.62      146.76     11.24 o 
  -3  20   2      962.37      902.70     25.90 o 
  -2  20   2     2160.38     2114.55     63.24 o 
  -1  20   2      115.11      107.87      8.35 o 
   0  20   2       10.25       -0.14      5.25 o 
   1  20   2        5.12        6.39      7.31 o 
   2  20   2      882.77      915.67     22.62 o 
   3  20   2      698.30      708.03     20.78 o 
   4  20   2      123.22      133.26     14.98 o 
   5  20   2      110.27       76.58     16.86 o 
   6  20   2        5.51        1.13     16.44 o 
  -7  21   2       11.75        8.14     21.21 o 
  -6  21   2      289.64      334.44     25.60 o 
  -5  21   2      523.02      510.16     22.29 o 
  -4  21   2     2328.23     2169.39     37.55 o 
  -3  21   2       25.74       28.09     13.46 o 
  -2  21   2       22.44       22.78      8.49 o 
  -1  21   2      421.20      416.69     18.90 o 
   0  21   2     2894.65     2855.85     86.46 o 
   1  21   2      310.98      334.17     13.54 o 
   2  21   2      439.14      396.40     15.10 o 
   3  21   2      289.64      298.51     14.56 o 
   4  21   2       49.37       52.62     14.80 o 
   5  21   2        1.95       13.78     22.00 o 
   6  21   2      146.14      161.26     28.36 o 
  -7  22   2      340.66      339.30     47.18 o 
  -6  22   2        3.81       -2.69     22.27 o 
  -5  22   2       25.01       17.22     11.40 o 
  -4  22   2       70.11      104.30     13.08 o 
  -3  22   2     1096.78     1033.80     28.22 o 
  -2  22   2      380.60      415.63     20.43 o 
  -1  22   2     1456.28     1428.99     54.25 o 
   0  22   2      648.66      653.34     15.73 o 
   1  22   2      454.70      522.04     17.34 o 
   2  22   2        5.60       14.27     13.48 o 
   3  22   2      942.99      957.49     25.18 o 
   4  22   2      138.43      124.52     16.68 o 
   5  22   2       35.78       33.27     15.69 o 
   6  22   2       13.32       21.01     17.78 o 
  -7  23   2        0.73       13.36     21.12 o 
  -6  23   2       29.61       57.24     14.72 o 
  -5  23   2       68.23       93.25     13.24 o 
  -4  23   2     1061.04      968.04     25.79 o 
  -3  23   2       43.93       53.21     10.25 o 
  -2  23   2      352.71      315.12     23.41 o 
  -1  23   2      276.82      297.21     15.61 o 
   0  23   2     2238.54     2179.04    107.91 o 
   1  23   2      849.39      790.75     38.28 o 
   2  23   2      192.50      190.10     13.42 o 
   3  23   2        4.52       -6.88      9.62 o 
   4  23   2      147.95      161.13     37.64 o 
   5  23   2       14.13        3.83     20.41 o 
   6  23   2       19.71       15.63     17.23 o 
  -7  24   2       74.11      128.29     24.33 o 
  -6  24   2       70.21       65.17     15.15 o 
  -5  24   2       39.42       36.26     11.37 o 
  -4  24   2        6.93       13.61     10.18 o 
  -3  24   2     2945.96     2768.87     94.19 o 
  -2  24   2     4265.61     4146.79    116.15 o 
  -1  24   2      194.89      173.02     10.92 o 
   0  24   2      378.22      368.04     38.17 o 
   1  24   2      608.36      686.51     32.99 o 
   2  24   2      305.60      305.20     15.07 o 
   3  24   2       83.38       99.80     12.75 o 
   4  24   2       40.73       65.09     15.10 o 
   5  24   2        1.61      -17.42     15.90 o 
   6  24   2       45.70       35.56     19.11 o 
  -7  25   2        1.58       13.89     22.68 o 
  -6  25   2      176.77      194.59     18.47 o 
  -5  25   2      778.35      770.12     22.80 o 
  -4  25   2        3.48       27.06     10.51 o 
  -3  25   2      172.98      166.43     12.41 o 
  -2  25   2      217.46      249.82     12.89 o 
  -1  25   2     3355.59     3654.10    130.72 o 
   0  25   2      231.98      201.03     17.62 o 
   1  25   2       17.92       20.93      9.28 o 
   2  25   2       17.35        1.89      9.61 o 
   3  25   2        0.42      -15.27     10.18 o 
   4  25   2       21.22       44.15     13.34 o 
   5  25   2        9.32      -24.18     16.12 o 
  -7  26   2        3.61       -6.47     22.45 o 
  -6  26   2       67.39       76.94     15.89 o 
  -5  26   2       87.87       80.53     13.37 o 
  -4  26   2      459.57      441.84     19.06 o 
  -3  26   2       31.08       34.59     14.96 o 
  -2  26   2      409.28      502.04     17.68 o 
  -1  26   2      382.68      462.75     18.38 o 
   0  26   2      646.44      559.64     25.68 o 
   1  26   2       48.57       31.93     10.48 o 
   2  26   2      185.32      200.80     21.59 o 
   3  26   2       86.79       88.03     12.81 o 
   4  26   2      208.09      232.87     21.08 o 
   5  26   2        3.31       -3.33     15.69 o 
  -6  27   2       54.37       53.07     16.14 o 
  -5  27   2      179.91      209.42     15.45 o 
  -4  27   2       16.65       25.53     11.62 o 
  -3  27   2       45.98       20.24     10.89 o 
  -2  27   2        0.46        4.45      9.86 o 
  -1  27   2      137.75      182.02     55.13 o 
   0  27   2       66.43       56.74     27.30 o 
   1  27   2     1655.63     1612.74     70.51 o 
   2  27   2      278.12      265.58     15.19 o 
   3  27   2        0.08       10.16     17.47 o 
   4  27   2       42.74       39.81     12.78 o 
   5  27   2      197.85      171.58     24.65 o 
  -6  28   2       52.15       48.17     16.01 o 
  -5  28   2       15.99        6.76     12.06 o 
  -4  28   2       60.91       71.74     12.79 o 
  -3  28   2       66.04       77.40     11.88 o 
  -2  28   2      570.36      628.76     26.11 o 
  -1  28   2        6.09        6.87     22.27 o 
   0  28   2       11.61       -1.86     15.74 o 
   1  28   2       15.57       37.56     16.30 o 
   2  28   2      199.61      220.39     15.15 o 
   3  28   2       65.25       60.05     13.10 o 
   4  28   2       47.74       46.06     19.63 o 
   5  28   2        9.41       -1.52     17.78 o 
  -6  29   2      150.98      148.14     18.70 o 
  -5  29   2      131.42      119.15     14.87 o 
  -4  29   2      161.34      171.80     14.65 o 
  -3  29   2       65.43       62.62     11.96 o 
  -2  29   2        0.03       11.53     15.03 o 
  -1  29   2      318.10      361.33     39.76 o 
   0  29   2      513.70      541.53     27.18 o 
   1  29   2      384.77      356.80     23.37 o 
   2  29   2      310.23      331.06     28.18 o 
   3  29   2        1.40        0.49     13.25 o 
   4  29   2        0.20        2.79     13.90 o 
   5  29   2        4.16       -3.94     29.16 o 
  -6  30   2       31.99        2.50     16.03 o 
  -5  30   2        1.58        9.01     13.20 o 
  -4  30   2        0.29      -14.48     11.86 o 
  -3  30   2      120.00      144.96     13.46 o 
  -2  30   2       46.16       44.35     13.35 o 
  -1  30   2      547.32      546.10     26.96 o 
   0  30   2      145.47      122.53     20.94 o 
   1  30   2       12.83       32.60     21.47 o 
   2  30   2       57.38       77.25     28.10 o 
   3  30   2      281.53      317.70     22.65 o 
   4  30   2        1.50      -13.79     14.00 o 
  -5  31   2        5.18       -0.18     13.71 o 
  -4  31   2      484.48      414.84     18.61 o 
  -3  31   2       61.87       57.84     15.07 o 
  -2  31   2       52.44       88.36     18.32 o 
  -1  31   2      148.49      175.16     20.05 o 
   0  31   2      594.94      632.13     43.47 o 
   1  31   2       42.73       50.61     18.73 o 
   2  31   2      194.00      180.92     35.78 o 
   3  31   2       29.31       33.36     14.33 o 
   4  31   2       42.52       66.12     16.40 o 
  -5  32   2      112.11       97.48     22.57 o 
  -4  32   2       41.08       25.89     13.37 o 
  -3  32   2      553.19      585.83     25.00 o 
  -2  32   2      311.79      355.92     32.07 o 
  -1  32   2      624.68      567.16     28.29 o 
   0  32   2        8.75       12.10     16.67 o 
   1  32   2      188.58      194.04     64.94 o 
   2  32   2        5.45       -0.64     18.11 o 
   3  32   2      227.41      241.18     25.08 o 
   4  32   2       39.59       55.96     15.98 o 
  -5  33   2       70.42       95.46     16.04 o 
  -4  33   2       60.37       55.04     16.73 o 
  -3  33   2      420.69      395.49     20.79 o 
  -2  33   2        5.89        6.34     17.57 o 
  -1  33   2       96.26      109.94     19.48 o 
   0  33   2      323.84      361.32     53.81 o 
   1  33   2      291.02      287.85     25.87 o 
   2  33   2        6.88        6.33     19.86 o 
   3  33   2        2.13      -20.18     19.66 o 
  -4  34   2       36.18       56.07     16.71 o 
  -3  34   2       74.69       92.56     20.41 o 
  -2  34   2      285.01      330.21     24.71 o 
  -1  34   2       10.25       30.47     18.15 o 
   0  34   2      231.08      167.05     38.17 o 
   1  34   2       27.40       55.38     19.83 o 
   2  34   2      184.55      224.09     25.86 o 
   3  34   2       37.50       29.51     22.28 o 
  -4  35   2        2.11        7.72     17.05 o 
  -3  35   2       96.97       72.66     20.80 o 
  -2  35   2       11.55       11.88     17.81 o 
  -1  35   2       93.56      119.04     20.03 o 
   0  35   2        8.06       18.71     19.02 o 
   1  35   2      308.02      322.38     33.13 o 
   2  35   2        1.75        5.74     21.55 o 
   3  35   2        1.36       16.81     23.05 o 
  -3  36   2       54.37       54.24     25.71 o 
  -2  36   2      433.66      488.02     56.72 o 
  -1  36   2       44.26       39.50     19.17 o 
   0  36   2        0.61       20.33     19.24 o 
   1  36   2       22.50       27.34     44.27 o 
   2  36   2      121.06      172.85     25.87 o 
  -3  37   2      147.43      158.25     23.62 o 
  -2  37   2        6.40       37.07     24.65 o 
  -1  37   2      119.23      157.42     23.21 o 
   0  37   2      101.61      107.76     21.87 o 
   1  37   2       69.36       62.50     23.00 o 
   2  37   2      108.84      109.44     24.91 o 
  -2  38   2       57.81       80.68     21.91 o 
  -1  38   2      323.71      340.14     26.87 o 
   0  38   2        0.07       20.90     20.58 o 
   1  38   2        2.60       29.05     22.30 o 
  -7   0   3      181.48      204.99     19.23 o 
  -5   0   3      604.48      552.29     33.13 o 
  -3   0   3     3301.75     3817.25     88.00 o 
  -1   0   3      714.75      789.72     27.57 o 
   1   0   3     3476.23     3160.11     87.47 o 
   3   0   3      102.93      105.95      9.35 o 
   5   0   3       16.64        1.59     15.37 o 
   7   0   3       87.17       94.09     28.10 o 
  -8   1   3       15.75        6.92     23.59 o 
  -7   1   3       48.98       69.53     11.79 o 
  -6   1   3     1142.41     1154.06     24.04 o 
  -5   1   3      552.33      572.00     15.19 o 
  -4   1   3      362.34      447.28     15.76 o 
  -3   1   3       52.99       96.83     11.66 o 
  -2   1   3     4100.68     3881.39     52.05 o 
  -1   1   3     2262.03     2283.18     28.03 o 
   0   1   3     4969.40     5021.06     94.84 o 
   1   1   3      727.34      848.19     20.43 o 
   2   1   3      416.42      497.92     14.27 o 
   3   1   3       83.35       97.54      6.36 o 
   4   1   3      433.12      471.09     20.15 o 
   5   1   3        2.09       17.02     24.65 o 
   6   1   3       37.20       36.28     13.06 o 
   7   1   3       48.37       40.69     19.35 o 
  -8   2   3       38.87       84.46     21.47 o 
  -7   2   3      152.52      180.82     16.18 o 
  -6   2   3       85.50      144.30     17.52 o 
  -5   2   3       45.15       71.37      9.66 o 
  -4   2   3     3005.40     2944.38     42.87 o 
  -3   2   3     5349.27     5400.12     71.94 o 
  -2   2   3      348.69      402.53     25.90 o 
  -1   2   3      185.93      240.86     30.22 o 
   0   2   3      149.61      170.17     11.66 o 
   1   2   3      426.39      428.53     13.68 o 
   2   2   3      993.41      925.27     18.43 o 
   3   2   3       30.21       25.72      5.38 o 
   4   2   3       45.74       67.55      9.72 o 
   5   2   3       29.33       28.11     11.93 o 
   6   2   3        3.24       -3.20     11.38 o 
   7   2   3        0.86      -10.93     16.38 o 
  -9   3   3        2.77       63.09     33.40 o 
  -8   3   3       21.41       46.44     19.55 o 
  -7   3   3      196.73      194.96     18.15 o 
  -6   3   3      585.37      554.41     16.65 o 
  -5   3   3     1991.16     2015.57     32.95 o 
  -4   3   3      100.30      124.10      7.26 o 
  -3   3   3       75.02      124.59      8.72 o 
  -2   3   3       34.36       52.78     18.55 o 
  -1   3   3     4093.38     3886.94     51.64 o 
   0   3   3     4024.15     4290.04     66.37 o 
   1   3   3       12.15       15.28      5.05 o 
   2   3   3      196.21      214.25      8.53 o 
   3   3   3      496.02      494.79     11.88 o 
   4   3   3       15.60       30.65      9.04 o 
   5   3   3      165.46      166.42     11.94 o 
   6   3   3        1.07        1.07     10.86 o 
   7   3   3        8.79        2.52     15.91 o 
  -9   4   3        5.36      -19.61     31.28 o 
  -8   4   3      506.49      507.62     30.49 o 
  -7   4   3        2.35       26.36     13.84 o 
  -6   4   3       52.80       84.31     12.47 o 
  -5   4   3       46.12       77.31     13.31 o 
  -4   4   3      420.78      467.48     20.31 o 
  -3   4   3     1037.71     1126.80     64.54 o 
  -2   4   3     7528.67     7522.80    188.08 o 
  -1   4   3     1124.80     1242.14     19.28 o 
   0   4   3        4.43        4.66      5.10 o 
   1   4   3      524.79      606.57     13.35 o 
   2   4   3     3499.80     3571.64     48.74 o 
   3   4   3      252.75      299.06     10.33 o 
   4   4   3      285.30      288.36     15.63 o 
   5   4   3        0.18      -10.52      8.78 o 
   6   4   3      115.52       92.80     12.65 o 
   7   4   3        0.02       -8.32     18.55 o 
  -9   5   3        1.04        2.65     32.87 o 
  -8   5   3       66.77       53.35     21.47 o 
  -7   5   3      251.75      238.07     22.79 o 
  -6   5   3        1.81       15.53      8.79 o 
  -5   5   3     1145.92     1092.60     21.66 o 
  -4   5   3       34.99       52.54      5.67 o 
  -3   5   3        2.12       10.48      4.47 o 
  -2   5   3      283.60      348.64     14.00 o 
  -1   5   3       81.35       55.53      3.65 o 
   0   5   3     3239.58     3331.41     45.09 o 
   1   5   3     1162.75     1135.49     21.02 o 
   2   5   3       52.31       59.34      5.41 o 
   3   5   3      124.21      131.60      7.06 o 
   4   5   3        3.13       -0.20     10.79 o 
   5   5   3      147.20      141.63     11.85 o 
   6   5   3        0.85        2.03     26.24 o 
   7   5   3        2.32        6.37     49.83 o 
  -9   6   3       30.62        3.18     34.46 o 
  -8   6   3      339.66      347.67     27.50 o 
  -7   6   3       19.83       46.24     19.40 o 
  -6   6   3       28.88       34.44     12.16 o 
  -5   6   3       89.90       90.84      8.16 o 
  -4   6   3     6241.83     6293.25     75.31 o 
  -3   6   3      787.87      735.43     11.75 o 
  -2   6   3      467.00      420.64     16.15 o 
  -1   6   3        9.22       15.82      2.86 o 
   0   6   3      676.45      679.88     11.91 o 
   1   6   3       15.12       37.72      4.99 o 
   2   6   3      799.56      770.20     14.59 o 
   3   6   3      544.22      527.08     12.53 o 
   4   6   3        0.62       10.72      7.68 o 
   5   6   3        0.48        0.74     15.04 o 
   6   6   3        2.48      -14.85     21.47 o 
   7   6   3        8.74      -19.61     16.29 o 
  -9   7   3       39.26       58.10     24.45 o 
  -8   7   3       23.44       19.09     22.53 o 
  -7   7   3       51.23       54.29     23.33 o 
  -6   7   3      665.44      679.59     23.16 o 
  -5   7   3      364.94      382.51     12.41 o 
  -4   7   3       17.97       49.17      5.15 o 
  -3   7   3      360.06      397.43      7.73 o 
  -2   7   3     1383.70     1264.73     42.27 o 
  -1   7   3     2738.41     2646.73     32.51 o 
   0   7   3     2023.83     1992.43     28.48 o 
   1   7   3        7.70        1.83      4.68 o 
   2   7   3     1466.75     1494.05     23.54 o 
   3   7   3      189.22      190.85      8.27 o 
   4   7   3      544.05      537.97     16.64 o 
   5   7   3        1.31       18.74      9.28 o 
   6   7   3        4.86        8.96     14.19 o 
   7   7   3        2.13       -9.23     17.76 o 
  -9   8   3       61.69       29.49     24.45 o 
  -8   8   3       11.38      -19.99     21.47 o 
  -7   8   3      178.17      201.48     23.30 o 
  -6   8   3       11.58       38.29     16.69 o 
  -5   8   3       85.77      108.37     12.55 o 
  -4   8   3      198.90      214.82      7.33 o 
  -3   8   3     1646.84     1521.45     19.07 o 
  -2   8   3     1614.84     1759.74     79.13 o 
  -1   8   3     3762.36     3885.44     46.54 o 
   0   8   3     1835.23     2047.29     26.16 o 
   1   8   3     3145.83     2998.74     41.09 o 
   2   8   3        3.47        5.47      5.20 o 
   3   8   3      462.96      422.73     11.94 o 
   4   8   3        0.60      -11.42      7.61 o 
   5   8   3        0.07        2.73     29.95 o 
   6   8   3       43.47       48.64     15.25 o 
   7   8   3        2.54       -2.12     35.52 o 
  -9   9   3       41.96       44.99     49.57 o 
  -8   9   3       91.08      108.37     25.25 o 
  -7   9   3        0.89      -12.19     17.62 o 
  -6   9   3     1182.59     1172.09     39.10 o 
  -5   9   3       48.18       50.01     15.45 o 
  -4   9   3      696.35      741.10     12.16 o 
  -3   9   3     1266.05     1379.43     17.77 o 
  -2   9   3     9436.60     9464.69    290.91 o 
  -1   9   3     1059.51     1010.23     14.59 o 
   0   9   3     3808.40     3823.75     46.26 o 
   1   9   3       12.07       13.54      4.75 o 
   2   9   3      553.57      547.68     12.27 o 
   3   9   3        1.00        9.43      5.22 o 
   4   9   3       25.04       23.37     10.74 o 
   5   9   3        0.29        0.03     12.35 o 
   6   9   3       41.55       37.58     14.43 o 
   7   9   3        5.21       29.91     27.83 o 
  -8  10   3      125.42      133.80     25.43 o 
  -7  10   3      399.10      413.96     28.51 o 
  -6  10   3       46.23       82.07     17.57 o 
  -5  10   3      674.71      651.00     25.89 o 
  -4  10   3      359.98      355.93     13.01 o 
  -3  10   3     2900.02     2704.96     47.37 o 
  -2  10   3      665.93      667.34     15.07 o 
  -1  10   3     1262.17     1346.41     18.49 o 
   0  10   3      821.70      949.63     14.21 o 
   1  10   3      474.99      415.84      9.93 o 
   2  10   3       57.33       45.85      6.47 o 
   3  10   3      120.99      119.62      7.52 o 
   4  10   3       33.43       24.74      8.19 o 
   5  10   3       13.67       24.96     12.30 o 
   6  10   3        2.67        9.01     15.74 o 
   7  10   3       12.28       16.69     17.19 o 
  -8  11   3        6.91        7.06     33.66 o 
  -7  11   3      359.86      378.68     27.30 o 
  -6  11   3      550.09      537.60     27.99 o 
  -5  11   3      785.54      776.83     28.68 o 
  -4  11   3      102.78      109.53      5.53 o 
  -3  11   3       27.19       20.19      4.82 o 
  -2  11   3      913.19      843.98     25.61 o 
  -1  11   3      198.63      122.48      5.15 o 
   0  11   3     2178.78     2353.17     30.05 o 
   1  11   3      986.24      901.39     15.80 o 
   2  11   3       14.50       20.39      6.39 o 
   3  11   3       15.72       20.81      5.92 o 
   4  11   3      420.51      407.69     19.86 o 
   5  11   3       20.21       31.81     13.49 o 
   6  11   3        5.05       25.81     15.31 o 
  -8  12   3      117.44      105.72     25.13 o 
  -7  12   3        0.73       -9.14     19.45 o 
  -6  12   3       72.38       93.88     27.30 o 
  -5  12   3       19.27       35.87     14.72 o 
  -4  12   3     2453.53     2372.13     32.55 o 
  -3  12   3       21.69       28.03      5.26 o 
  -2  12   3     1794.60     1698.33     29.44 o 
  -1  12   3        5.29        3.69      3.75 o 
   0  12   3      575.43      558.21      9.24 o 
   1  12   3      611.78      646.71     19.30 o 
   2  12   3     1026.75     1034.44     38.08 o 
   3  12   3      216.70      227.18     18.21 o 
   4  12   3       59.93       78.89     13.43 o 
   5  12   3        7.94       -0.48     13.65 o 
   6  12   3      206.29      173.49     19.30 o 
  -8  13   3        6.34       15.38     23.41 o 
  -7  13   3      217.40      209.63     25.19 o 
  -6  13   3       38.77       28.91     16.86 o 
  -5  13   3     1415.92     1314.94     39.48 o 
  -4  13   3       29.48       44.26      7.13 o 
  -3  13   3      218.03      212.85      7.79 o 
  -2  13   3       20.17       20.19      4.61 o 
  -1  13   3     2420.47     2170.42     42.67 o 
   0  13   3       31.42       45.41      3.93 o 
   1  13   3       63.10       62.58      6.89 o 
   2  13   3        6.64       10.40      6.47 o 
   3  13   3      108.03      108.24     10.52 o 
   4  13   3        8.29        1.04     11.05 o 
   5  13   3       29.63       20.15     14.31 o 
   6  13   3        6.35        6.01     16.30 o 
  -8  14   3      199.41      156.32     27.32 o 
  -7  14   3        6.37       16.35     21.74 o 
  -6  14   3        0.66        0.01     16.65 o 
  -5  14   3       72.43       70.31     15.62 o 
  -4  14   3     1440.14     1351.38     25.94 o 
  -3  14   3       96.50       97.63      6.52 o 
  -2  14   3      999.76     1013.59     20.68 o 
  -1  14   3      246.39      240.70      8.75 o 
   0  14   3       94.99      104.03      4.75 o 
   1  14   3        1.83        7.15      4.53 o 
   2  14   3      870.06      883.42     20.18 o 
   3  14   3       29.52       42.50     21.74 o 
   4  14   3       33.86       29.90     11.23 o 
   5  14   3        6.52       14.16     14.40 o 
   6  14   3       20.12       38.00     16.48 o 
  -8  15   3       59.99       55.08     35.52 o 
  -7  15   3      132.44      175.60     51.42 o 
  -6  15   3      321.05      357.17     26.33 o 
  -5  15   3      390.78      380.22     16.91 o 
  -4  15   3       79.81       82.80      8.65 o 
  -3  15   3       69.59       75.64      6.62 o 
  -2  15   3       74.55       66.95      5.57 o 
  -1  15   3     1545.66     1516.70     36.53 o 
   0  15   3      282.75      248.08      6.62 o 
   1  15   3      324.39      303.23      9.78 o 
   2  15   3      128.07      128.93      8.80 o 
   3  15   3        7.89        9.93     10.68 o 
   4  15   3      463.99      437.81     29.69 o 
   5  15   3      846.11      789.02     66.53 o 
   6  15   3       76.08      118.62     19.45 o 
  -8  16   3       43.68       55.04     25.68 o 
  -7  16   3       32.62       35.76     25.45 o 
  -6  16   3        6.76       11.08     17.07 o 
  -5  16   3      100.74       99.02     12.12 o 
  -4  16   3       98.28      122.38      9.63 o 
  -3  16   3     1640.02     1459.76     34.97 o 
  -2  16   3     1240.99     1295.27     20.18 o 
  -1  16   3       92.81       98.39      5.62 o 
   0  16   3      146.41      140.73      5.58 o 
   1  16   3       78.95       76.07      8.72 o 
   2  16   3      160.47      187.12     13.68 o 
   3  16   3      406.58      371.40     18.48 o 
   4  16   3      159.43      157.45     15.39 o 
   5  16   3      108.42      133.76     17.61 o 
   6  16   3        4.09       21.08     34.19 o 
  -8  17   3       16.02       22.62     24.93 o 
  -7  17   3       75.31       56.24     21.36 o 
  -6  17   3      839.93      751.51     32.93 o 
  -5  17   3      233.09      217.98     14.05 o 
  -4  17   3      580.21      562.94     16.65 o 
  -3  17   3        3.59       -4.82      7.28 o 
  -2  17   3     1080.60     1000.09     17.09 o 
  -1  17   3       42.31       66.72      4.88 o 
   0  17   3     2613.39     2556.26     44.45 o 
   1  17   3      285.21      318.11      8.99 o 
   2  17   3     1163.94     1193.49     41.40 o 
   3  17   3     1210.71     1222.38     83.50 o 
   4  17   3       69.46       71.38     14.24 o 
   5  17   3        4.45        3.71     14.99 o 
   6  17   3        6.05      -12.67     25.45 o 
  -8  18   3       36.91      -22.66     22.78 o 
  -7  18   3       48.04       43.98     21.36 o 
  -6  18   3      107.67       94.43     19.86 o 
  -5  18   3      121.79      132.51     22.24 o 
  -4  18   3        1.01        2.95     10.41 o 
  -3  18   3     2517.24     2373.97    122.28 o 
  -2  18   3      371.63      343.66     19.17 o 
  -1  18   3      499.24      476.30     14.86 o 
   0  18   3       77.34       60.17      5.74 o 
   1  18   3     1559.83     1618.98     23.51 o 
   2  18   3      472.84      423.75     16.41 o 
   3  18   3     1074.32     1062.43     31.09 o 
   4  18   3       61.26       44.13     13.85 o 
   5  18   3       74.84       77.01     16.28 o 
   6  18   3        3.78      -23.66     15.77 o 
  -8  19   3       27.82       -3.27     23.75 o 
  -7  19   3       55.72       50.80     22.30 o 
  -6  19   3      327.81      366.54     34.46 o 
  -5  19   3       31.70       37.14     11.88 o 
  -4  19   3      226.73      208.24     12.11 o 
  -3  19   3       21.66       34.60     14.08 o 
  -2  19   3      261.30      305.85     15.07 o 
  -1  19   3      454.44      373.72     10.35 o 
   0  19   3      274.15      302.47      9.52 o 
   1  19   3     1968.16     1873.06     35.61 o 
   2  19   3      350.66      361.34     14.67 o 
   3  19   3       60.41       47.04     12.35 o 
   4  19   3      319.02      349.82     30.22 o 
   5  19   3       11.82      -19.61     14.72 o 
   6  19   3       26.12       -6.89     17.62 o 
  -8  20   3      135.84      177.06     40.82 o 
  -7  20   3       65.04       71.69     48.77 o 
  -6  20   3       81.57       30.99     22.80 o 
  -5  20   3      971.36      973.75     27.57 o 
  -4  20   3     1200.79     1119.08     24.52 o 
  -3  20   3      275.17      302.42     12.95 o 
  -2  20   3      294.42      277.48     11.77 o 
  -1  20   3       12.95        8.26      5.86 o 
   0  20   3        9.25        1.02      5.59 o 
   1  20   3      493.44      534.52     20.90 o 
   2  20   3      305.99      312.26     14.27 o 
   3  20   3      126.96      136.77     15.31 o 
   4  20   3       97.58       69.78     37.11 o 
   5  20   3        4.61       -2.94     15.10 o 
   6  20   3       38.02       32.87     27.57 o 
  -7  21   3      318.80      327.03     28.86 o 
  -6  21   3      104.00      119.54     31.28 o 
  -5  21   3      125.57      143.40     14.59 o 
  -4  21   3      195.18      199.64     12.66 o 
  -3  21   3      238.34      252.47     20.24 o 
  -2  21   3      307.71      338.38     13.70 o 
  -1  21   3     1431.77     1368.09     37.67 o 
   0  21   3      129.14      167.27      7.94 o 
   1  21   3      567.84      524.13     17.72 o 
   2  21   3      151.14      112.21     13.45 o 
   3  21   3        4.30        1.59     12.45 o 
   4  21   3       51.05       41.72     14.87 o 
   5  21   3       51.16       55.39     16.44 o 
  -7  22   3       16.46       19.21     36.58 o 
  -6  22   3      196.08      220.67     25.11 o 
  -5  22   3        3.31       -0.14     11.78 o 
  -4  22   3      142.22      138.91     12.03 o 
  -3  22   3      628.97      643.77     19.82 o 
  -2  22   3     2134.87     2058.02     62.67 o 
  -1  22   3      447.92      445.76     14.36 o 
   0  22   3      145.31      159.23     11.53 o 
   1  22   3      211.30      229.22     13.32 o 
   2  22   3      328.35      340.93     15.48 o 
   3  22   3      129.79       92.28     13.85 o 
   4  22   3       47.03       33.28     14.77 o 
   5  22   3        4.04       11.01     32.60 o 
  -7  23   3      118.82      125.65     25.42 o 
  -6  23   3       12.87        8.69     20.15 o 
  -5  23   3      678.67      692.13     25.03 o 
  -4  23   3     1203.79     1106.22     25.73 o 
  -3  23   3      198.95      244.89     13.08 o 
  -2  23   3        0.41        1.07      8.88 o 
  -1  23   3     2175.93     2164.25     58.77 o 
   0  23   3      321.37      273.05     18.86 o 
   1  23   3      150.35      155.25     11.91 o 
   2  23   3       34.27       48.22     11.74 o 
   3  23   3      117.03      143.26     18.55 o 
   4  23   3        7.69       -4.74     14.94 o 
   5  23   3       36.54       78.59     18.36 o 
  -7  24   3       81.16       82.91     23.98 o 
  -6  24   3        1.28       -2.48     19.07 o 
  -5  24   3       76.42       72.35     17.18 o 
  -4  24   3      361.53      403.76     28.31 o 
  -3  24   3      757.14      716.70     22.88 o 
  -2  24   3        4.10      -10.29      9.14 o 
  -1  24   3        2.64        0.98      8.55 o 
   0  24   3      181.57      196.66     18.36 o 
   1  24   3      288.63      286.23     14.65 o 
   2  24   3      101.57      128.10     12.74 o 
   3  24   3        3.84        5.88     10.98 o 
   4  24   3        8.79       -8.44     14.34 o 
   5  24   3       24.35       29.80     16.11 o 
  -7  25   3       65.71       49.66     24.12 o 
  -6  25   3      432.10      428.39     32.87 o 
  -5  25   3      189.55      179.40     17.08 o 
  -4  25   3      379.53      320.54     16.22 o 
  -3  25   3      145.55      165.39     19.81 o 
  -2  25   3      278.89      287.63     13.96 o 
  -1  25   3      249.71      324.62     16.18 o 
   0  25   3      294.76      292.16     20.05 o 
   1  25   3        8.40        4.42     10.43 o 
   2  25   3        0.62        2.35     10.45 o 
   3  25   3      179.50      198.89     15.57 o 
   4  25   3        1.89      -21.42     15.15 o 
   5  25   3        7.18        0.08     17.43 o 
  -6  26   3       28.69       20.64     20.58 o 
  -5  26   3      209.92      226.74     20.33 o 
  -4  26   3        8.20      -11.19     11.16 o 
  -3  26   3      913.80      988.33     41.32 o 
  -2  26   3       82.65       76.66     11.31 o 
  -1  26   3       13.58       10.67     15.11 o 
   0  26   3      158.75      174.93     23.33 o 
   1  26   3      318.39      346.81     33.71 o 
   2  26   3       25.00       32.68     11.92 o 
   3  26   3      315.99      331.47     18.12 o 
   4  26   3       52.38       65.94     16.67 o 
   5  26   3       47.39       46.85     18.04 o 
  -6  27   3      294.93      264.53     26.19 o 
  -5  27   3       53.39       36.68     26.39 o 
  -4  27   3        8.38      -10.71     20.28 o 
  -3  27   3       59.92       62.77     12.55 o 
  -2  27   3      129.05      178.27     17.87 o 
  -1  27   3       19.89       20.81     14.98 o 
   0  27   3      605.72      613.20     32.60 o 
   1  27   3      125.03      121.31     17.80 o 
   2  27   3        6.77        7.73     11.46 o 
   3  27   3       14.90        2.06     12.84 o 
   4  27   3      146.06      152.31     20.94 o 
  -6  28   3       15.29       12.92     21.73 o 
  -5  28   3      158.74      171.38     23.53 o 
  -4  28   3      247.03      262.39     15.96 o 
  -3  28   3      292.39      323.95     21.43 o 
  -2  28   3      388.24      379.11     18.22 o 
  -1  28   3        4.45       -6.91     14.80 o 
   0  28   3       34.46       45.96     16.68 o 
   1  28   3      213.02      229.67     20.37 o 
   2  28   3       42.21       17.59     11.92 o 
   3  28   3       19.53       29.35     13.49 o 
   4  28   3        1.45       28.49     16.18 o 
  -6  29   3       27.01        7.51     22.11 o 
  -5  29   3       28.30       30.23     15.99 o 
  -4  29   3       20.25       16.91     12.59 o 
  -3  29   3       32.69       42.79     12.64 o 
  -2  29   3      231.49      325.10     18.15 o 
  -1  29   3      240.19      304.89     52.75 o 
   0  29   3       44.42       36.58     17.62 o 
   1  29   3       38.65       33.38     17.43 o 
   2  29   3        8.61       10.26     12.78 o 
   3  29   3        0.18       -8.93     12.76 o 
   4  29   3       16.05       -2.77     17.05 o 
  -6  30   3        5.64       22.39     21.12 o 
  -5  30   3       23.38       18.00     16.32 o 
  -4  30   3      293.93      284.04     22.99 o 
  -3  30   3      189.45      223.03     17.41 o 
  -2  30   3      250.18      275.37     59.37 o 
  -1  30   3        2.44       -8.19     16.11 o 
   0  30   3        5.86      -25.02     16.86 o 
   1  30   3       94.05      119.89     20.94 o 
   2  30   3      353.59      336.24     36.05 o 
   3  30   3       19.02       11.12     13.73 o 
   4  30   3       28.10        2.43     17.66 o 
  -5  31   3      164.25      160.19     21.97 o 
  -4  31   3        4.93       10.07     13.13 o 
  -3  31   3       15.47       11.80     14.19 o 
  -2  31   3        2.51      -16.89     15.69 o 
  -1  31   3      363.18      406.62     32.60 o 
   0  31   3        4.17       17.89     38.43 o 
   1  31   3       89.48       54.99     19.68 o 
   2  31   3       14.22       -7.76     17.57 o 
   3  31   3      111.15      125.38     16.61 o 
  -5  32   3        1.16       -5.22     18.14 o 
  -4  32   3      291.27      377.49     21.24 o 
  -3  32   3       27.11       37.20     14.87 o 
  -2  32   3      255.22      261.84     32.07 o 
  -1  32   3       32.03       22.50     18.32 o 
   0  32   3      132.78      168.67     25.18 o 
   1  32   3       22.10       41.93     18.73 o 
   2  32   3      123.08      131.47     22.68 o 
   3  32   3        1.61       -8.29     41.62 o 
  -5  33   3      206.41      213.32     25.87 o 
  -4  33   3       49.82       42.44     16.18 o 
  -3  33   3        5.33       24.81     18.15 o 
  -2  33   3       95.92       94.61     19.83 o 
  -1  33   3      214.31      290.02     24.33 o 
   0  33   3      276.55      262.21     24.74 o 
   1  33   3        3.72       10.96     20.05 o 
   2  33   3       15.34        0.96     20.78 o 
   3  33   3       18.26       -0.39     21.36 o 
  -4  34   3       13.95       21.22     19.50 o 
  -3  34   3      224.85      234.66     24.53 o 
  -2  34   3        8.07       -2.52     29.95 o 
  -1  34   3       50.01       36.57     19.60 o 
   0  34   3        2.42      -13.78     23.86 o 
   1  34   3       24.33       24.59     20.78 o 
   2  34   3       38.85       55.66     22.87 o 
  -4  35   3        2.84      -19.55     20.41 o 
  -3  35   3       15.32       -0.14     21.47 o 
  -2  35   3       78.29      121.25     24.39 o 
  -1  35   3        2.58       13.85     19.40 o 
   0  35   3      344.59      333.61     54.07 o 
   1  35   3       15.29       19.26     21.91 o 
   2  35   3       35.10       27.52     23.03 o 
  -3  36   3      215.75      285.48     35.52 o 
  -2  36   3       24.05       17.34     19.45 o 
  -1  36   3        2.17       23.61     20.41 o 
   0  36   3        7.23        2.86     20.53 o 
   1  36   3      130.96      155.29     25.68 o 
  -2  37   3      182.77      219.03     24.29 o 
  -1  37   3       28.94       50.20     32.60 o 
   0  37   3      118.67      143.73     23.96 o 
  -8   0   4       63.10       85.35     32.87 o 
  -6   0   4      207.16      225.66     17.26 o 
  -4   0   4     3612.94     3615.17     72.58 o 
  -2   0   4      303.13      347.04     17.49 o 
   0   0   4      233.22      267.72     17.49 o 
   2   0   4     1036.84     1005.13     36.58 o 
   4   0   4       58.23       45.06     15.90 o 
   6   0   4      247.80      270.28     20.63 o 
  -8   1   4       10.98      -16.10     20.95 o 
  -7   1   4      487.69      493.42     23.41 o 
  -6   1   4      474.09      492.58     25.61 o 
  -5   1   4      315.23      387.51     12.87 o 
  -4   1   4       25.16       57.96      6.75 o 
  -3   1   4     1020.65     1018.26     26.13 o 
  -2   1   4      575.25      628.77     28.08 o 
  -1   1   4     1199.95     1185.62     21.83 o 
   0   1   4      275.13      260.79     11.43 o 
   1   1   4        1.87       16.81      7.16 o 
   2   1   4      122.89      123.70     11.13 o 
   3   1   4      170.34      165.62      8.59 o 
   4   1   4        1.49        3.49     10.68 o 
   5   1   4      113.32      120.40     15.36 o 
   6   1   4       53.06       52.86     17.83 o 
  -8   2   4       22.61       34.10     19.86 o 
  -7   2   4      126.71      124.25     13.60 o 
  -6   2   4      265.54      317.54     24.33 o 
  -5   2   4      619.07      619.70     22.19 o 
  -4   2   4     1101.00     1069.95     23.64 o 
  -3   2   4      928.72      898.80     16.33 o 
  -2   2   4      709.06      840.88     15.22 o 
  -1   2   4     1146.90     1278.55     19.83 o 
   0   2   4     2225.61     2199.26     36.92 o 
   1   2   4      523.64      511.13     16.68 o 
   2   2   4      107.93      116.07     10.10 o 
   3   2   4       96.33       89.68     11.40 o 
   4   2   4      112.61      122.08     13.48 o 
   5   2   4        4.37       -1.89     10.25 o 
   6   2   4       24.14       12.85     12.95 o 
  -9   3   4        8.88       19.08     36.58 o 
  -8   3   4      182.95      159.60     23.18 o 
  -7   3   4       12.57       23.29     14.13 o 
  -6   3   4      190.25      232.56     12.17 o 
  -5   3   4       58.50       87.37      8.84 o 
  -4   3   4       76.20      104.91      9.14 o 
  -3   3   4      343.38      357.87     18.36 o 
  -2   3   4     2377.83     2197.72     31.84 o 
  -1   3   4        7.58       -0.39      4.06 o 
   0   3   4     1113.18     1190.62     46.25 o 
   1   3   4       43.35       36.69      6.02 o 
   2   3   4       47.97       47.92      5.86 o 
   3   3   4       81.85       95.75      6.92 o 
   4   3   4      233.64      229.64     13.11 o 
   5   3   4       60.26       52.75     11.76 o 
   6   3   4       23.02       -3.64     12.42 o 
  -9   4   4       98.34      105.50     40.29 o 
  -8   4   4       10.59       12.19     19.69 o 
  -7   4   4       17.86       25.47     14.03 o 
  -6   4   4      115.93      120.81     10.83 o 
  -5   4   4      825.57      834.41     18.66 o 
  -4   4   4        1.41        3.27      6.12 o 
  -3   4   4       70.52       80.49      9.77 o 
  -2   4   4      437.15      436.28     17.75 o 
  -1   4   4      141.74      135.04      5.69 o 
   0   4   4        0.34        2.24      7.15 o 
   1   4   4      975.63      921.38     19.16 o 
   2   4   4       49.28       77.37      7.27 o 
   3   4   4      179.23      158.29      7.85 o 
   4   4   4        1.13       -8.54      8.76 o 
   5   4   4      130.36      132.45     12.40 o 
   6   4   4        0.93       12.27     16.28 o 
  -9   5   4        0.37       20.68     37.64 o 
  -8   5   4      339.00      359.45     27.49 o 
  -7   5   4       39.53       34.76     17.32 o 
  -6   5   4      386.17      430.27     14.99 o 
  -5   5   4      459.66      453.97     13.82 o 
  -4   5   4      232.93      247.77      9.48 o 
  -3   5   4     1260.62     1184.03     25.02 o 
  -2   5   4     1541.04     1438.35     22.26 o 
  -1   5   4       55.55       41.92      4.49 o 
   0   5   4      713.03      785.25     16.90 o 
   1   5   4        0.84        2.89      6.43 o 
   2   5   4      356.27      388.11     16.68 o 
   3   5   4      139.67      150.16      7.73 o 
   4   5   4       42.65       32.06      9.45 o 
   5   5   4        2.51       -2.53     10.81 o 
   6   5   4        4.20       -0.23     18.55 o 
  -9   6   4       31.79       60.26     24.40 o 
  -8   6   4        0.81       53.84     24.39 o 
  -7   6   4        0.05       13.61     17.26 o 
  -6   6   4      275.73      284.56     12.97 o 
  -5   6   4      126.40      119.02     10.56 o 
  -4   6   4       19.47       11.69      6.16 o 
  -3   6   4      296.71      278.78      8.92 o 
  -2   6   4     1273.33     1285.43     34.05 o 
  -1   6   4      343.98      332.78      8.59 o 
   0   6   4       21.42       12.62      6.77 o 
   1   6   4      275.89      281.63     10.28 o 
   2   6   4       88.83       85.20      6.51 o 
   3   6   4       62.56       67.49      7.81 o 
   4   6   4       71.51       90.49      9.15 o 
   5   6   4       24.37       27.32     14.31 o 
   6   6   4        0.08       -3.96     16.30 o 
  -9   7   4       11.80       23.19     27.04 o 
  -8   7   4       44.57       45.54     20.88 o 
  -7   7   4      311.44      313.60     24.46 o 
  -6   7   4     1103.67     1108.29     38.81 o 
  -5   7   4       12.74       23.83      7.78 o 
  -4   7   4      312.87      337.20     11.19 o 
  -3   7   4       10.84        8.96      5.12 o 
  -2   7   4     2879.20     3112.12     43.43 o 
  -1   7   4      359.86      294.94      8.36 o 
   0   7   4       14.72       18.25      5.30 o 
   1   7   4      152.29      160.98      8.53 o 
   2   7   4      307.23      319.75     11.40 o 
   3   7   4       50.63       46.35      7.04 o 
   4   7   4        5.32       13.63      7.72 o 
   5   7   4       54.37       66.42     14.87 o 
   6   7   4       13.58       13.93     35.78 o 
  -9   8   4        8.13      -27.87     23.43 o 
  -8   8   4       95.93       75.46     23.40 o 
  -7   8   4        1.82        4.67     18.34 o 
  -6   8   4      286.70      281.52     21.91 o 
  -5   8   4        1.66       10.55      9.34 o 
  -4   8   4     4621.82     4470.25     82.49 o 
  -3   8   4      135.47      151.39      8.93 o 
  -2   8   4        2.18        4.45      3.85 o 
  -1   8   4       47.78       60.99      5.08 o 
   0   8   4      637.99      684.31     15.65 o 
   1   8   4        3.08        7.47      5.91 o 
   2   8   4       59.28       54.84      6.28 o 
   3   8   4        0.34        4.51      6.43 o 
   4   8   4       47.40       53.22     11.17 o 
   5   8   4        5.39       -2.75     14.43 o 
   6   8   4        3.78       -0.97     16.68 o 
  -8   9   4        5.64      -20.55     21.36 o 
  -7   9   4      144.96      196.17     32.60 o 
  -6   9   4       67.59       63.58     16.23 o 
  -5   9   4      390.29      402.19     13.19 o 
  -4   9   4        0.55       16.37      6.43 o 
  -3   9   4      550.17      496.49     20.31 o 
  -2   9   4      177.64      155.44      5.96 o 
  -1   9   4     1499.15     1395.98     22.04 o 
   0   9   4        6.50       27.12      6.11 o 
   1   9   4      119.58      153.83      7.29 o 
   2   9   4      230.45      243.72     10.75 o 
   3   9   4        7.94        2.81      6.47 o 
   4   9   4      418.44      453.76     14.41 o 
   5   9   4        5.58       12.99     14.62 o 
   6   9   4        0.39       -4.12     18.02 o 
  -8  10   4       84.76       84.37     24.44 o 
  -7  10   4       10.91       11.52     18.86 o 
  -6  10   4      402.77      414.79     24.65 o 
  -5  10   4       46.17       53.24     11.18 o 
  -4  10   4     1902.40     1804.42     29.03 o 
  -3  10   4      388.52      350.98     10.79 o 
  -2  10   4      235.24      250.24      7.45 o 
  -1  10   4       77.97       91.15      5.09 o 
   0  10   4      833.74      826.80     15.53 o 
   1  10   4       26.33       41.92      6.01 o 
   2  10   4      586.73      591.05     14.02 o 
   3  10   4      343.11      293.74     11.71 o 
   4  10   4       45.27       71.96     10.84 o 
   5  10   4       22.13       22.27     16.43 o 
   6  10   4       83.69       66.93     29.42 o 
  -8  11   4      126.13      106.07     24.66 o 
  -7  11   4      446.46      454.08     29.03 o 
  -6  11   4      217.59      197.11     19.49 o 
  -5  11   4       43.86       50.36     14.24 o 
  -4  11   4       15.90       24.01      8.66 o 
  -3  11   4      890.12      929.48     17.88 o 
  -2  11   4      547.74      495.57     12.45 o 
  -1  11   4      586.02      602.17     12.15 o 
   0  11   4      561.70      538.96     15.82 o 
   1  11   4       18.62       18.11      5.39 o 
   2  11   4        7.44        7.28      6.08 o 
   3  11   4      160.27      168.95      9.28 o 
   4  11   4      780.64      709.91     35.52 o 
   5  11   4      103.59       78.98     15.77 o 
   6  11   4       92.65       80.36     19.48 o 
  -8  12   4        7.22       -8.17     22.94 o 
  -7  12   4       22.31       27.28     19.83 o 
  -6  12   4      125.17      172.47     20.12 o 
  -5  12   4     1232.53     1074.75     35.09 o 
  -4  12   4      284.81      315.48     17.23 o 
  -3  12   4      202.88      163.86      8.41 o 
  -2  12   4       39.77       35.48      5.18 o 
  -1  12   4       53.81       44.13      4.85 o 
   0  12   4       46.34       85.56      6.47 o 
   1  12   4     1267.23     1242.61     21.65 o 
   2  12   4       17.97       11.10      6.35 o 
   3  12   4      126.34      127.62      8.82 o 
   4  12   4       73.55       75.57     14.24 o 
   5  12   4       37.82       32.48     38.70 o 
   6  12   4       18.82        5.92     22.53 o 
  -8  13   4       84.39      103.16     29.16 o 
  -7  13   4        4.39        4.04     19.61 o 
  -6  13   4      843.11      763.64     44.27 o 
  -5  13   4        3.67       22.66     14.61 o 
  -4  13   4      284.41      282.73     17.51 o 
  -3  13   4        0.54       15.36      8.19 o 
  -2  13   4     2498.97     2272.04     50.99 o 
  -1  13   4        0.72       -2.37      4.36 o 
   0  13   4        4.53        4.16      4.79 o 
   1  13   4      109.38      122.26      7.48 o 
   2  13   4      330.77      333.02     13.44 o 
   3  13   4       33.73       35.43     11.98 o 
   4  13   4       28.42       14.02     13.06 o 
   5  13   4       33.79       53.59     14.99 o 
   6  13   4      110.08      100.09     19.07 o 
  -8  14   4       43.47       16.96     23.62 o 
  -7  14   4        0.50       18.08     22.27 o 
  -6  14   4       57.30       62.06     25.45 o 
  -5  14   4      612.66      648.22     27.88 o 
  -4  14   4      133.23      103.65     13.85 o 
  -3  14   4      788.50      689.06     30.68 o 
  -2  14   4      135.01      158.77     10.52 o 
  -1  14   4      672.21      680.02     13.48 o 
   0  14   4        0.47        3.96      4.29 o 
   1  14   4      186.99      221.83      9.05 o 
   2  14   4      116.68      102.58      9.56 o 
   3  14   4      196.12      162.95     16.43 o 
   4  14   4      103.34       88.04     15.73 o 
   5  14   4       51.83       27.38     16.65 o 
  -8  15   4       94.78      111.63     26.54 o 
  -7  15   4      181.92      200.46     45.86 o 
  -6  15   4       36.70       31.29     32.34 o 
  -5  15   4        6.29       -4.03     13.43 o 
  -4  15   4        7.38        7.44     12.14 o 
  -3  15   4      246.23      234.94      9.85 o 
  -2  15   4      588.03      680.20     17.71 o 
  -1  15   4       66.05       35.29      5.57 o 
   0  15   4      233.81      252.81      7.53 o 
   1  15   4      100.36       89.85      8.88 o 
   2  15   4      554.63      608.84     17.69 o 
   3  15   4        2.30       -9.28     11.80 o 
   4  15   4       87.33       90.92     15.37 o 
   5  15   4       13.05        0.81     15.15 o 
  -8  16   4       38.28       59.96     26.78 o 
  -7  16   4        1.42       24.81     21.53 o 
  -6  16   4       53.67       36.00     18.53 o 
  -5  16   4       11.41       17.00     16.11 o 
  -4  16   4      641.87      599.09     26.00 o 
  -3  16   4      138.45      167.86     11.35 o 
  -2  16   4      117.48      110.12      7.62 o 
  -1  16   4       25.70       22.49      5.43 o 
   0  16   4     1549.47     1496.85     19.98 o 
   1  16   4      861.54     1014.71     19.53 o 
   2  16   4      329.29      321.25     17.78 o 
   3  16   4      129.38      132.33     18.29 o 
   4  16   4       29.11       36.18     14.94 o 
   5  16   4       43.90       17.82     16.68 o 
  -8  17   4       61.23       79.00     26.96 o 
  -7  17   4       29.67       72.56     32.87 o 
  -6  17   4       22.33        5.46     17.81 o 
  -5  17   4      432.56      363.05     28.36 o 
  -4  17   4       14.24        2.23     12.93 o 
  -3  17   4      367.30      376.17     14.83 o 
  -2  17   4        6.94       26.10      6.30 o 
  -1  17   4     1646.68     1570.81     20.88 o 
   0  17   4      232.76      211.52      7.36 o 
   1  17   4      161.14      155.75      9.24 o 
   2  17   4        0.57       23.50     11.39 o 
   3  17   4       94.63      105.46     18.82 o 
   4  17   4        1.10       10.77     22.53 o 
   5  17   4       11.76       -3.65     16.68 o 
  -8  18   4      145.39       82.20     27.57 o 
  -7  18   4        0.02        5.30     22.12 o 
  -6  18   4       30.36        8.16     18.53 o 
  -5  18   4        8.79       12.76     16.65 o 
  -4  18   4      679.98      646.27     47.18 o 
  -3  18   4      180.87      151.14     15.63 o 
  -2  18   4       38.43       29.38      6.63 o 
  -1  18   4      252.00      258.73      8.38 o 
   0  18   4     1102.78     1213.86     20.35 o 
   1  18   4      218.74      281.26     11.04 o 
   2  18   4       46.57       45.99     14.84 o 
   3  18   4      171.81      155.82     16.65 o 
   4  18   4       24.00       -5.00     18.02 o 
   5  18   4        2.54      -21.91     14.61 o 
  -8  19   4       41.50       31.81     37.11 o 
  -7  19   4      401.48      465.11     67.86 o 
  -6  19   4      205.18      204.86     24.50 o 
  -5  19   4        7.38        0.28     16.65 o 
  -4  19   4       43.42       53.54     15.74 o 
  -3  19   4       94.24      105.61     11.70 o 
  -2  19   4      776.43      655.23     16.73 o 
  -1  19   4     1139.27     1216.19     17.92 o 
   0  19   4      224.37      186.49      7.46 o 
   1  19   4      172.25      203.46     17.27 o 
   2  19   4      181.36      195.90     16.49 o 
   3  19   4      318.41      297.30     19.30 o 
   4  19   4       38.71       26.52     16.11 o 
   5  19   4        0.09        8.08     16.65 o 
  -7  20   4       28.83       47.69     23.03 o 
  -6  20   4        7.46       10.18     19.30 o 
  -5  20   4      219.92      172.95     21.74 o 
  -4  20   4       60.39       75.15     23.86 o 
  -3  20   4      318.32      262.01     14.52 o 
  -2  20   4      223.95      216.99     11.30 o 
  -1  20   4      865.66      866.06     29.53 o 
   0  20   4      290.90      225.00      9.04 o 
   1  20   4      844.12      784.81     21.83 o 
   2  20   4       26.27       44.46     12.90 o 
   3  20   4        1.29        3.62     13.73 o 
   4  20   4        6.27        4.78     15.93 o 
   5  20   4       27.46        0.35     16.76 o 
  -7  21   4      137.17      153.27     26.98 o 
  -6  21   4      254.88      272.46     37.64 o 
  -5  21   4      123.32      104.50     19.86 o 
  -4  21   4       32.26       25.95     40.56 o 
  -3  21   4     1044.78     1067.08     28.10 o 
  -2  21   4      188.62      171.13     10.90 o 
  -1  21   4      189.02      249.11      9.40 o 
   0  21   4       18.83        8.79      6.62 o 
   1  21   4      697.80      628.48     20.20 o 
   2  21   4        3.13       -4.53     17.23 o 
   3  21   4       56.22       33.04     14.72 o 
   4  21   4       87.42       96.86     24.39 o 
   5  21   4        0.40        9.48     17.80 o 
  -7  22   4        5.23       12.74     23.23 o 
  -6  22   4        0.05      -27.96     18.64 o 
  -5  22   4      665.26      590.05     64.15 o 
  -4  22   4       13.75       17.84     28.63 o 
  -3  22   4     1455.15     1343.66     31.18 o 
  -2  22   4        1.44        5.30      9.07 o 
  -1  22   4      961.04      926.17     20.69 o 
   0  22   4      127.97      162.98     11.91 o 
   1  22   4       14.71       19.06      9.64 o 
   2  22   4      340.98      271.56     21.74 o 
   3  22   4        0.26      -10.09     13.35 o 
   4  22   4       40.66       36.39     17.61 o 
  -7  23   4        2.82        3.85     22.08 o 
  -6  23   4      115.41      107.37     22.83 o 
  -5  23   4       61.90       51.40     19.68 o 
  -4  23   4       18.27       36.18     17.05 o 
  -3  23   4       43.48       31.51     12.04 o 
  -2  23   4      267.53      306.74     13.51 o 
  -1  23   4      157.07      105.89     16.83 o 
   0  23   4        1.27       -9.89      9.50 o 
   1  23   4       69.85       54.47     11.30 o 
   2  23   4       33.54       36.65     13.35 o 
   3  23   4       58.72       68.60     15.85 o 
   4  23   4        3.39       -9.52     16.68 o 
  -7  24   4        0.38        3.94     33.93 o 
  -6  24   4        8.34        5.30     21.37 o 
  -5  24   4      478.77      514.42     43.74 o 
  -4  24   4      291.63      169.10     20.80 o 
  -3  24   4       21.88       14.67     12.24 o 
  -2  24   4       15.61       27.79      9.87 o 
  -1  24   4        5.93       -3.33      9.08 o 
   0  24   4      158.08      145.00     14.19 o 
   1  24   4      651.33      705.96     22.71 o 
   2  24   4       15.49       17.17     11.79 o 
   3  24   4        0.31        2.57     15.69 o 
   4  24   4       31.23        6.21     17.36 o 
  -7  25   4      113.26       92.81     25.46 o 
  -6  25   4       22.34       48.40     21.12 o 
  -5  25   4       43.49       22.91     20.05 o 
  -4  25   4        6.18       12.19     17.62 o 
  -3  25   4      120.38      142.87     14.68 o 
  -2  25   4      246.77      363.14     15.24 o 
  -1  25   4      528.09      446.11     23.30 o 
   0  25   4        0.48      -14.43     14.84 o 
   1  25   4        8.94       10.43     11.26 o 
   2  25   4      156.50      162.76     15.09 o 
   3  25   4      101.72      107.32     18.15 o 
   4  25   4        0.26        9.29     16.76 o 
  -6  26   4       73.68      124.59     24.91 o 
  -5  26   4       32.00       44.55     20.78 o 
  -4  26   4      267.75      300.64     23.99 o 
  -3  26   4        0.69        8.36     12.30 o 
  -2  26   4       26.57       15.09     10.59 o 
  -1  26   4      316.57      325.89     22.03 o 
   0  26   4      291.97      356.27     50.89 o 
   1  26   4        0.05       -2.08     11.61 o 
   2  26   4      105.80      121.55     14.51 o 
   3  26   4        0.30       13.03     15.41 o 
   4  26   4        0.34        3.17     17.98 o 
  -6  27   4       52.92       53.90     23.33 o 
  -5  27   4       16.82        6.79     32.07 o 
  -4  27   4        5.73        2.38     18.15 o 
  -3  27   4      376.49      413.48     19.43 o 
  -2  27   4       95.89       60.08     13.44 o 
  -1  27   4      175.68      195.16     20.23 o 
   0  27   4       15.09       10.82     15.85 o 
   1  27   4        4.73       -2.52     15.18 o 
   2  27   4        8.80       14.36     13.00 o 
   3  27   4      160.43      169.28     20.41 o 
  -6  28   4       51.36       46.28     45.06 o 
  -5  28   4      110.11      103.02     32.60 o 
  -4  28   4      193.63      226.34     39.49 o 
  -3  28   4      149.37      138.22     15.59 o 
  -2  28   4        0.61      -12.84     13.15 o 
  -1  28   4        1.77        0.81     16.00 o 
   0  28   4      162.09      207.09     39.76 o 
   1  28   4       59.58       36.92     17.05 o 
   2  28   4       48.05       69.02     14.22 o 
   3  28   4       14.01       11.86     16.81 o 
  -6  29   4       72.88       53.08     23.61 o 
  -5  29   4        0.14       -2.81     20.80 o 
  -4  29   4       11.66        2.88     33.93 o 
  -3  29   4       85.29      131.86     16.00 o 
  -2  29   4      235.70      245.13     49.57 o 
  -1  29   4      100.34      158.73     32.60 o 
   0  29   4      146.53      137.47     28.10 o 
   1  29   4      138.93      133.66     20.80 o 
   2  29   4        5.48        0.90     14.16 o 
   3  29   4       33.68       44.33     18.56 o 
  -5  30   4       53.55       53.86     23.05 o 
  -4  30   4       14.10        9.21     37.90 o 
  -3  30   4       92.47       71.45     21.74 o 
  -2  30   4        0.60       11.30     16.68 o 
  -1  30   4       21.28        1.86     17.62 o 
   0  30   4       59.02       80.16     37.11 o 
   1  30   4      158.76      180.80     22.48 o 
   2  30   4        7.06       -6.95     17.98 o 
   3  30   4       21.73       27.51     19.61 o 
  -5  31   4        1.89       23.33     21.70 o 
  -4  31   4        3.32        4.19     40.02 o 
  -3  31   4       19.19       32.24     29.95 o 
  -2  31   4      347.78      439.78     26.38 o 
  -1  31   4       72.82       17.87     18.55 o 
   0  31   4      115.38       93.43     32.34 o 
   1  31   4        8.04        9.36     18.93 o 
   2  31   4       13.83       61.95     20.78 o 
  -4  32   4      115.51      111.86     31.28 o 
  -3  32   4       10.26        9.54     23.86 o 
  -2  32   4       29.43       49.94     18.91 o 
  -1  32   4       88.98      148.86     21.28 o 
   0  32   4       70.47       57.02     20.78 o 
   1  32   4       89.15      113.74     22.28 o 
   2  32   4        0.84      -17.23     20.24 o 
  -4  33   4        1.09      -21.21     30.22 o 
  -3  33   4        3.86       14.84     24.39 o 
  -2  33   4      148.41      255.80     39.23 o 
  -1  33   4       41.41       39.03     19.61 o 
   0  33   4       16.36       33.68     20.98 o 
   1  33   4        4.75      -13.46     26.24 o 
  -3  34   4        0.10       -4.77     24.92 o 
  -2  34   4       47.71       46.88     19.86 o 
  -1  34   4      117.67      145.24     23.10 o 
   0  34   4       21.11       47.94     36.05 o 
   1  34   4        5.22        0.70     21.73 o 
  -3  35   4       79.33      149.50     29.69 o 
  -2  35   4       26.53       36.43     20.80 o 
  -1  35   4        6.66       12.59     20.08 o 
   0  35   4        3.39       23.06     22.12 o 
  -1  36   4        7.96       11.68     20.37 o 
  -7   0   5       98.17      111.66     25.71 o 
  -5   0   5      355.71      358.28     17.83 o 
  -3   0   5      104.99       98.98     10.42 o 
  -1   0   5       37.06       67.16     12.99 o 
   1   0   5       56.74       67.33     13.25 o 
   3   0   5      236.27      212.13     14.98 o 
   5   0   5        9.28        0.34     15.77 o 
  -8   1   5       99.94      121.00     25.90 o 
  -7   1   5       35.94       46.73     11.74 o 
  -6   1   5      189.15      197.06     12.18 o 
  -5   1   5       14.47       40.16      9.95 o 
  -4   1   5      323.31      329.06     11.20 o 
  -3   1   5      286.89      291.10      9.92 o 
  -2   1   5      540.36      534.76     14.30 o 
  -1   1   5       72.26       70.46      6.77 o 
   0   1   5       22.80       19.45      6.71 o 
   1   1   5        0.43        7.96     11.93 o 
   2   1   5       20.45       35.18     10.68 o 
   3   1   5        5.11        1.86      7.80 o 
   4   1   5       85.54      101.50     13.05 o 
   5   1   5       18.03       23.94     12.81 o 
  -8   2   5       15.10       17.18     19.69 o 
  -7   2   5        9.18       14.24     11.00 o 
  -6   2   5       70.92       73.52     10.39 o 
  -5   2   5      491.08      471.04     14.49 o 
  -4   2   5      412.62      416.29     16.22 o 
  -3   2   5       20.29       20.50      5.80 o 
  -2   2   5       19.28       19.77      6.68 o 
  -1   2   5      151.71      168.89      8.19 o 
   0   2   5      174.65      181.44      8.93 o 
   1   2   5      238.04      245.74     10.79 o 
   2   2   5        1.43        3.81      7.78 o 
   3   2   5       81.66       88.64      7.61 o 
   4   2   5       20.79       25.14      9.11 o 
   5   2   5        3.74       -5.55     12.48 o 
  -8   3   5      155.19      149.53     23.44 o 
  -7   3   5      182.90      193.72     13.62 o 
  -6   3   5        4.45       18.09      9.50 o 
  -5   3   5       83.44       91.41      8.89 o 
  -4   3   5      197.52      210.20      9.54 o 
  -3   3   5      442.45      423.54     11.77 o 
  -2   3   5      605.89      588.35     15.40 o 
  -1   3   5      500.24      430.28     21.16 o 
   0   3   5        8.47       20.34      8.83 o 
   1   3   5       70.69       73.90     11.67 o 
   2   3   5      573.18      580.79     14.21 o 
   3   3   5       81.12       94.79      8.03 o 
   4   3   5      130.13      136.43     11.01 o 
   5   3   5       50.80       33.59     13.16 o 
  -8   4   5       48.95       57.78     32.87 o 
  -7   4   5       22.36       14.40     14.56 o 
  -6   4   5      435.34      452.46     25.33 o 
  -5   4   5       12.78       16.51      8.23 o 
  -4   4   5      377.89      327.25     11.15 o 
  -3   4   5        7.46        5.58      5.70 o 
  -2   4   5      348.74      356.39     12.80 o 
  -1   4   5        3.00        6.45      5.64 o 
   0   4   5      194.03      217.48      9.78 o 
   1   4   5       53.94       58.77      8.18 o 
   2   4   5      157.64      151.55     11.10 o 
   3   4   5       70.44       71.54      7.75 o 
   4   4   5      266.22      259.52     12.60 o 
   5   4   5       38.26       41.32     20.11 o 
  -8   5   5        0.18      -14.39     19.91 o 
  -7   5   5       78.80      104.89     20.08 o 
  -6   5   5        4.55        8.45      9.56 o 
  -5   5   5      110.12      119.54     13.24 o 
  -4   5   5       72.59       86.97      7.96 o 
  -3   5   5      402.84      381.48     11.18 o 
  -2   5   5        0.57       -1.68      6.77 o 
  -1   5   5      595.43      557.62     18.97 o 
   0   5   5        0.66       11.00      6.51 o 
   1   5   5      134.39      195.49     10.30 o 
   2   5   5      175.33      155.99      8.74 o 
   3   5   5      201.16      221.58     12.25 o 
   4   5   5        8.51       12.02      9.19 o 
   5   5   5       40.98       13.84     12.87 o 
  -8   6   5        3.05        0.01     20.40 o 
  -7   6   5       29.37       18.17     17.85 o 
  -6   6   5      625.93      611.57     18.06 o 
  -5   6   5       74.96       89.00      9.06 o 
  -4   6   5      645.93      641.38     15.13 o 
  -3   6   5       80.91       72.02      8.26 o 
  -2   6   5      338.23      373.65     14.60 o 
  -1   6   5       17.86       19.55      5.59 o 
   0   6   5     2753.36     2783.28     46.92 o 
   1   6   5     1351.54     1258.43     34.59 o 
   2   6   5      614.82      611.51     15.06 o 
   3   6   5        0.35        7.56      6.84 o 
   4   6   5       34.28        9.71      8.94 o 
   5   6   5       58.97       58.73     16.65 o 
  -8   7   5      176.50      174.96     24.71 o 
  -7   7   5        3.76       24.53     30.75 o 
  -6   7   5       88.75       97.26     11.40 o 
  -5   7   5        4.22        7.81      8.08 o 
  -4   7   5      171.83      172.90      9.18 o 
  -3   7   5      854.42      845.42     20.04 o 
  -2   7   5      890.60      848.24     21.11 o 
  -1   7   5      996.40      907.96     17.98 o 
   0   7   5      926.34      994.73     21.39 o 
   1   7   5        8.57       12.36      7.78 o 
   2   7   5      117.63      140.71      9.05 o 
   3   7   5      194.85      168.78     10.16 o 
   4   7   5       32.24       34.24      9.47 o 
   5   7   5        6.26      -11.32     14.77 o 
  -8   8   5        0.03       38.04     22.06 o 
  -7   8   5      104.98      110.55     20.12 o 
  -6   8   5      157.03      157.20     18.98 o 
  -5   8   5      345.34      319.72     12.62 o 
  -4   8   5       41.71       33.65      7.27 o 
  -3   8   5      195.40      215.00     11.11 o 
  -2   8   5        4.42       -5.48      6.63 o 
  -1   8   5      324.02      303.57      9.96 o 
   0   8   5      114.17       84.44      7.83 o 
   1   8   5      182.20      185.56     10.49 o 
   2   8   5     1279.83     1210.34     22.39 o 
   3   8   5      192.50      172.24      9.21 o 
   4   8   5       38.36       53.42      9.97 o 
   5   8   5        1.25       -2.24     15.47 o 
  -8   9   5      213.78      243.98     39.23 o 
  -7   9   5        0.48        5.08     17.95 o 
  -6   9   5      199.23      169.58     30.22 o 
  -5   9   5        6.69       19.64      8.61 o 
  -4   9   5      636.33      595.46     17.99 o 
  -3   9   5      261.49      206.01     11.80 o 
  -2   9   5      208.68      199.23     10.30 o 
  -1   9   5      147.98      185.17      7.99 o 
   0   9   5       74.19       57.28      8.13 o 
   1   9   5      262.38      297.55     12.54 o 
   2   9   5      670.15      676.53     16.13 o 
   3   9   5        1.29       -9.16      7.57 o 
   4   9   5       11.65       10.00      9.00 o 
   5   9   5       34.19       13.62     16.68 o 
  -8  10   5        6.05        3.18     23.06 o 
  -7  10   5        7.11       37.30     19.47 o 
  -6  10   5       87.85       65.14     16.76 o 
  -5  10   5      247.06      248.58     16.45 o 
  -4  10   5       63.79       56.56     10.23 o 
  -3  10   5      130.64      146.44     10.40 o 
  -2  10   5        1.27       -0.18      7.04 o 
  -1  10   5      690.88      731.90     15.32 o 
   0  10   5       71.26       61.34      8.18 o 
   1  10   5       55.43       71.27      7.67 o 
   2  10   5        1.48       -6.14      8.95 o 
   3  10   5      293.24      325.88     15.84 o 
   4  10   5      157.79      156.77     17.43 o 
   5  10   5        6.66       12.05     17.05 o 
  -8  11   5      213.77      192.27     27.49 o 
  -7  11   5        3.95      -10.81     24.92 o 
  -6  11   5        0.30        5.74     16.53 o 
  -5  11   5       23.88       37.06     14.05 o 
  -4  11   5      210.21      264.22     13.61 o 
  -3  11   5      163.20      152.56     11.40 o 
  -2  11   5      142.16      159.98     11.15 o 
  -1  11   5      168.36      142.82      7.98 o 
   0  11   5        0.87        3.20      7.08 o 
   1  11   5        1.26       -8.72      6.59 o 
   2  11   5        2.48        3.45      7.45 o 
   3  11   5        5.85        7.50     10.16 o 
   4  11   5      141.65      119.80     17.57 o 
   5  11   5        4.36       17.17     16.60 o 
  -8  12   5        0.49       15.75     22.57 o 
  -7  12   5       12.41       46.73     28.36 o 
  -6  12   5      605.98      567.05     47.18 o 
  -5  12   5      152.56      212.94     43.21 o 
  -4  12   5      172.79      159.85     17.56 o 
  -3  12   5       41.46       53.15      8.84 o 
  -2  12   5      142.45      149.48     10.15 o 
  -1  12   5        6.13       17.29      6.08 o 
   0  12   5       52.77       52.72      8.49 o 
   1  12   5        1.97        1.12      6.77 o 
   2  12   5      171.06      151.37      9.96 o 
   3  12   5        2.32       -3.45     12.06 o 
   4  12   5       24.75       29.90     16.07 o 
   5  12   5       49.67       48.05     17.80 o 
  -8  13   5       23.98       -4.47     22.57 o 
  -7  13   5      405.37      394.79     28.46 o 
  -6  13   5        9.29       24.14     17.51 o 
  -5  13   5       58.99       52.35     15.18 o 
  -4  13   5        0.31        5.31     12.74 o 
  -3  13   5      937.08      876.13     21.52 o 
  -2  13   5       11.29       15.61     11.80 o 
  -1  13   5      191.27      170.38      8.76 o 
   0  13   5       28.28       10.60      8.57 o 
   1  13   5      162.00      193.34      9.71 o 
   2  13   5        0.39       -6.82      7.73 o 
   3  13   5        9.40       -5.01     12.72 o 
   4  13   5        2.32        9.91     15.53 o 
   5  13   5        4.94       -6.90     17.57 o 
  -8  14   5        0.01       13.43     23.00 o 
  -7  14   5       38.96       29.32     21.50 o 
  -6  14   5      205.99      212.22     21.74 o 
  -5  14   5      125.07      104.68     17.57 o 
  -4  14   5      526.13      480.98     32.87 o 
  -3  14   5       18.93       29.54      9.32 o 
  -2  14   5      112.89      128.08     10.09 o 
  -1  14   5        0.14        0.67      6.60 o 
   0  14   5      894.22      926.71     22.11 o 
   1  14   5        1.36       -0.94      7.16 o 
   2  14   5        4.73       16.74      8.30 o 
   3  14   5       76.44       96.42     18.02 o 
   4  14   5        7.10        0.00     14.80 o 
   5  14   5        6.57        5.92     18.55 o 
  -8  15   5       68.18       50.81     24.71 o 
  -7  15   5        3.54      -11.83     21.12 o 
  -6  15   5       68.10       58.49     19.17 o 
  -5  15   5        6.38       -0.17     15.47 o 
  -4  15   5      243.84      222.70     34.46 o 
  -3  15   5      397.71      450.90     16.45 o 
  -2  15   5      324.19      257.99     12.27 o 
  -1  15   5       89.58      116.70      8.42 o 
   0  15   5        9.14        8.27      6.74 o 
   1  15   5        1.56       -4.19      7.12 o 
   2  15   5        1.03       13.26     10.06 o 
   3  15   5       47.15       66.52     14.63 o 
   4  15   5       42.09       39.47     21.74 o 
   5  15   5        1.97        3.71     25.45 o 
  -8  16   5        6.73       13.91     37.37 o 
  -7  16   5        1.00       28.40     59.11 o 
  -6  16   5       10.82       32.34     18.37 o 
  -5  16   5      278.62      273.21     30.22 o 
  -4  16   5        4.92        2.69     13.65 o 
  -3  16   5      145.39      112.95     11.74 o 
  -2  16   5       43.30       66.02      9.68 o 
  -1  16   5       79.76       89.03      8.32 o 
   0  16   5        1.13        3.64      6.19 o 
   1  16   5      105.01       91.88      9.16 o 
   2  16   5       89.46       90.44     14.58 o 
   3  16   5       18.76       21.99     14.77 o 
   4  16   5       20.74       34.34     17.05 o 
  -8  17   5       28.63       24.92     34.46 o 
  -7  17   5        6.88       -6.75     20.80 o 
  -6  17   5       71.58       63.61     20.53 o 
  -5  17   5      130.17      148.26     28.10 o 
  -4  17   5       96.40       98.86     15.62 o 
  -3  17   5        3.66       18.82     12.72 o 
  -2  17   5     1035.32      934.59     26.70 o 
  -1  17   5      167.00      207.74     10.33 o 
   0  17   5        0.08       -1.08      6.20 o 
   1  17   5       55.85       61.94      8.77 o 
   2  17   5      157.81      162.06     16.65 o 
   3  17   5        0.87      -10.23     14.43 o 
   4  17   5       11.22       22.12     17.49 o 
  -7  18   5      109.91       92.00     22.94 o 
  -6  18   5        1.15       13.85     22.00 o 
  -5  18   5      126.14      147.93     20.41 o 
  -4  18   5      202.19      163.21     17.61 o 
  -3  18   5       80.83       83.78     14.02 o 
  -2  18   5        1.30       20.24      8.07 o 
  -1  18   5       31.88       53.29      7.51 o 
   0  18   5       31.52       23.67      6.93 o 
   1  18   5      141.72      148.79     12.70 o 
   2  18   5      152.96      124.58     15.37 o 
   3  18   5        2.05        2.95     18.82 o 
   4  18   5        0.09       14.07     16.48 o 
  -7  19   5        3.89       12.06     21.91 o 
  -6  19   5       21.10       21.55     23.06 o 
  -5  19   5        4.83       19.42     16.00 o 
  -4  19   5      112.92      153.93     41.88 o 
  -3  19   5      387.33      398.86     20.99 o 
  -2  19   5        3.29       10.01      8.25 o 
  -1  19   5      132.17       98.28      7.15 o 
   0  19   5        2.91        3.40      6.36 o 
   1  19   5        7.25      -11.89     20.68 o 
   2  19   5       47.21       44.10     15.15 o 
   3  19   5       13.43       -6.94     15.53 o 
   4  19   5        1.06       19.55     17.78 o 
  -7  20   5       11.58      -12.85     23.03 o 
  -6  20   5       40.24       29.85     20.80 o 
  -5  20   5      487.64      475.53     28.63 o 
  -4  20   5      114.11      107.87     17.43 o 
  -3  20   5       11.44        3.69     12.73 o 
  -2  20   5        4.03        3.52     10.96 o 
  -1  20   5      648.23      659.11     22.90 o 
   0  20   5      505.86      464.17     11.95 o 
   1  20   5        5.11       15.66     13.30 o 
   2  20   5       19.28        0.98     14.40 o 
   3  20   5       28.23       19.85     17.05 o 
   4  20   5       18.06       39.74     17.81 o 
  -7  21   5       95.82      116.87     26.03 o 
  -6  21   5        5.61       14.76     20.98 o 
  -5  21   5      104.83       90.12     19.11 o 
  -4  21   5      160.64      168.58     19.66 o 
  -3  21   5      630.90      578.90     26.43 o 
  -2  21   5      261.86      189.49     14.07 o 
  -1  21   5       85.58      101.19      7.68 o 
   0  21   5      123.07      119.53      9.70 o 
   1  21   5      249.54      247.38     21.21 o 
   2  21   5        0.34      -17.97     24.12 o 
   3  21   5       58.23       72.19     17.28 o 
   4  21   5        1.05       -8.58     18.32 o 
  -7  22   5       13.97      -14.86     23.16 o 
  -6  22   5      315.69      304.88     27.88 o 
  -5  22   5       28.08       51.55     18.73 o 
  -4  22   5       14.23       16.21     16.00 o 
  -3  22   5       64.36       64.79     16.48 o 
  -2  22   5      249.13      249.05     15.45 o 
  -1  22   5       85.46      139.47     14.60 o 
   0  22   5        3.89        5.66     10.57 o 
   1  22   5       17.06       -3.50     12.60 o 
   2  22   5       29.49       34.69     14.72 o 
   3  22   5        7.77        0.38     16.43 o 
  -7  23   5      149.01      145.15     26.41 o 
  -6  23   5        3.57      -15.87     53.54 o 
  -5  23   5       20.97       12.32     17.03 o 
  -4  23   5      417.53      321.03     23.80 o 
  -3  23   5      690.36      755.36     30.36 o 
  -2  23   5        2.39       10.34     11.82 o 
  -1  23   5        6.17        9.06      9.72 o 
   0  23   5      133.18      110.24     12.75 o 
   1  23   5       53.69       72.13     15.37 o 
   2  23   5        3.71        2.31     15.11 o 
   3  23   5        4.78       14.67     16.38 o 
  -6  24   5        2.37       14.73     20.78 o 
  -5  24   5      250.86      168.51     22.34 o 
  -4  24   5       32.68       29.52     20.94 o 
  -3  24   5       90.17       67.03     17.05 o 
  -2  24   5       18.94       24.73     12.69 o 
  -1  24   5      367.20      331.64     21.05 o 
   0  24   5      124.22      171.81     14.47 o 
   1  24   5        8.79       19.31     14.23 o 
   2  24   5        6.48        1.75     15.55 o 
   3  24   5        9.89        0.28     17.23 o 
  -6  25   5        2.69      -15.66     20.58 o 
  -5  25   5      141.76      152.34     23.16 o 
  -4  25   5       22.93       20.58     17.95 o 
  -3  25   5        8.62       10.73     34.72 o 
  -2  25   5      418.79      417.87     21.15 o 
  -1  25   5      102.71      134.72     17.51 o 
   0  25   5        3.57       -6.01     14.61 o 
   1  25   5       28.53        5.69     15.15 o 
   2  25   5       12.14        5.04     16.12 o 
   3  25   5       20.12       16.89     18.48 o 
  -6  26   5        0.29      -20.41     21.06 o 
  -5  26   5      154.61      116.56     42.68 o 
  -4  26   5        1.86        2.12     18.37 o 
  -3  26   5        1.48       19.76     16.68 o 
  -2  26   5       57.44       75.22     13.92 o 
  -1  26   5       10.25       21.49     21.21 o 
   0  26   5        0.65       -1.07     15.90 o 
   1  26   5       96.32       92.18     14.27 o 
   2  26   5       25.51      -21.79     16.07 o 
   3  26   5        0.03       18.16     19.88 o 
  -6  27   5       20.87       35.61     24.92 o 
  -5  27   5        1.86       -4.99     19.88 o 
  -4  27   5      170.80      187.99     23.61 o 
  -3  27   5       21.25       56.28     21.21 o 
  -2  27   5       39.73       21.14     16.23 o 
  -1  27   5       23.17        7.95     34.19 o 
   0  27   5        1.24       24.39     16.49 o 
   1  27   5        1.85       -2.35     17.03 o 
   2  27   5        2.54      -10.34     16.38 o 
  -5  28   5       67.16       64.32     22.86 o 
  -4  28   5       59.89       34.67     20.05 o 
  -3  28   5        6.47       -4.43     28.63 o 
  -2  28   5        4.38        0.53     24.92 o 
  -1  28   5      176.69      228.08     21.93 o 
   0  28   5       14.44       -3.92     18.29 o 
   1  28   5       43.31       59.59     19.02 o 
   2  28   5        2.97       -5.47     20.68 o 
  -5  29   5       25.78        7.17     21.49 o 
  -4  29   5        8.18       19.53     21.16 o 
  -3  29   5      114.17      112.92     30.22 o 
  -2  29   5      103.88      134.12     27.04 o 
  -1  29   5       30.62       19.78     18.55 o 
   0  29   5       28.90       65.80     18.91 o 
   1  29   5        5.45        4.67     20.68 o 
   2  29   5       21.32       42.94     27.04 o 
  -5  30   5        0.40      -31.77     21.18 o 
  -4  30   5      100.63      149.36     23.58 o 
  -3  30   5       27.36       38.17     26.51 o 
  -2  30   5        1.21       20.15     24.39 o 
  -1  30   5       33.06       70.59     19.45 o 
   0  30   5       64.76       53.10     20.43 o 
   1  30   5        0.43       -1.68     18.70 o 
  -4  31   5        2.78      -37.11     29.69 o 
  -2  31   5       27.83       22.27     26.51 o 
  -1  31   5       51.85       60.17     20.03 o 
   0  31   5        4.07      -28.61     19.07 o 
   1  31   5       56.06       59.17     24.39 o 
  -1  32   5       30.20       25.93     22.53 o 
   0  32   5       27.61       75.63     23.61 o 
  -1  33   5       41.54       12.19     31.28 o 
  -8   0   6       31.53       42.13     19.18 o 
  -6   0   6      125.31      151.64     44.80 o 
  -4   0   6      120.44      180.56     23.86 o 
  -2   0   6      584.50      608.59     30.75 o 
   0   0   6       28.52       63.85     24.65 o 
   2   0   6       43.40       45.59     18.02 o 
   4   0   6        0.10      -15.51     18.29 o 
  -8   1   6        0.17       16.06     23.08 o 
  -7   1   6       27.87       18.00     12.13 o 
  -6   1   6        4.52        8.48      9.76 o 
  -5   1   6        3.66        5.67      8.48 o 
  -4   1   6        1.05       16.66      7.78 o 
  -3   1   6      153.46      163.58      9.19 o 
  -2   1   6       74.51       70.52     11.60 o 
  -1   1   6       13.04       43.80     16.43 o 
   0   1   6      240.09      284.27     12.14 o 
   1   1   6        0.86       10.82      8.85 o 
   2   1   6       21.56       26.07     10.06 o 
   3   1   6        2.74       -3.12      7.57 o 
   4   1   6        0.21        8.78      9.81 o 
  -8   2   6       24.43       22.58     20.59 o 
  -7   2   6        4.11       25.93     12.03 o 
  -6   2   6      203.88      214.77     13.13 o 
  -5   2   6      284.79      292.68     13.61 o 
  -4   2   6       63.98       79.17      8.70 o 
  -3   2   6        0.55       -1.21      7.92 o 
  -2   2   6      126.59      175.82     13.68 o 
  -1   2   6       23.70       33.04     10.64 o 
   0   2   6      236.52      255.87     11.91 o 
   1   2   6       31.23       46.53      9.59 o 
   2   2   6        1.64       -6.93      9.11 o 
   3   2   6       18.30        4.95      7.64 o 
   4   2   6       17.57       20.31     15.00 o 
  -8   3   6       53.79       41.72     34.99 o 
  -7   3   6        0.06        7.81     11.67 o 
  -6   3   6      129.28      157.90     12.28 o 
  -5   3   6        2.30        5.20      8.35 o 
  -4   3   6      394.87      391.11     15.11 o 
  -3   3   6       45.77       63.48     10.53 o 
  -2   3   6      431.84      448.23     23.59 o 
  -1   3   6      277.06      309.40     16.87 o 
   0   3   6      163.54      146.92     11.23 o 
   1   3   6      333.29      356.11     14.33 o 
   2   3   6       79.69       84.10      9.42 o 
   3   3   6       31.42       36.54      8.59 o 
   4   3   6       15.70       17.90     10.55 o 
  -8   4   6        3.89       17.90     21.74 o 
  -7   4   6      136.07      128.27     13.55 o 
  -6   4   6        3.96       12.34      9.85 o 
  -5   4   6        2.84        6.11      9.03 o 
  -4   4   6      433.12      453.49     13.74 o 
  -3   4   6      573.94      493.70     16.59 o 
  -2   4   6      448.03      445.89     15.45 o 
  -1   4   6       38.59       88.39     11.98 o 
   0   4   6       85.87      114.42      9.89 o 
   1   4   6      251.79      237.40     12.71 o 
   2   4   6      125.49      142.81      9.98 o 
   3   4   6        6.68       -1.79      7.67 o 
   4   4   6       22.41       24.72     10.90 o 
  -8   5   6       52.09       37.61     20.50 o 
  -7   5   6        5.58       10.45     17.81 o 
  -6   5   6        9.13       -0.67     10.02 o 
  -5   5   6       87.40       91.23      9.90 o 
  -4   5   6      826.85      854.64     18.98 o 
  -3   5   6        8.62        7.96      8.71 o 
  -2   5   6      739.92      678.78     18.43 o 
  -1   5   6     1549.26     1427.48     36.14 o 
   0   5   6     1028.77     1061.99     23.76 o 
   1   5   6       89.47       93.35     10.56 o 
   2   5   6       14.58        5.30      8.31 o 
   3   5   6        0.45      -13.11     11.17 o 
   4   5   6       64.30       50.04     11.28 o 
  -8   6   6        2.14       34.66     21.85 o 
  -7   6   6       67.20       58.57     19.20 o 
  -6   6   6       21.32       24.35     10.19 o 
  -5   6   6      312.22      318.74     27.85 o 
  -4   6   6       68.33       65.35     14.46 o 
  -3   6   6      471.25      495.48     15.99 o 
  -2   6   6      669.13      675.54     28.65 o 
  -1   6   6        9.29       26.51     11.60 o 
   0   6   6       62.52       48.56     14.32 o 
   1   6   6       12.24       17.65      9.28 o 
   2   6   6      190.55      179.10     10.94 o 
   3   6   6       57.74       61.24      9.04 o 
   4   6   6        0.17        7.84     13.24 o 
  -8   7   6       56.53       63.27     23.67 o 
  -7   7   6        7.24       -1.88     21.47 o 
  -6   7   6       48.05       59.50     10.89 o 
  -5   7   6      124.35      133.99     11.55 o 
  -4   7   6      139.57      160.00     12.50 o 
  -3   7   6      198.04      213.31     12.21 o 
  -2   7   6      226.12      250.07     24.15 o 
  -1   7   6        8.62       10.31     10.56 o 
   0   7   6       24.20       40.67      8.73 o 
   1   7   6      117.82      100.90     14.83 o 
   2   7   6        7.50        6.70      9.95 o 
   3   7   6      113.51       96.83      9.33 o 
   4   7   6        9.26      -15.35     10.24 o 
  -8   8   6       16.38       49.61     21.91 o 
  -7   8   6       26.31       41.41     19.22 o 
  -6   8   6      268.27      231.59     21.47 o 
  -5   8   6        4.02       12.91      9.00 o 
  -4   8   6        3.89        5.57      9.40 o 
  -3   8   6      249.22      278.78     13.51 o 
  -2   8   6      843.15      881.42     30.44 o 
  -1   8   6        3.89        4.57     11.23 o 
   0   8   6       32.39       46.44      8.96 o 
   1   8   6      293.68      279.35     13.23 o 
   2   8   6       19.25       19.85      8.53 o 
   3   8   6        7.69        6.20      8.20 o 
   4   8   6        0.15      -14.84     10.65 o 
  -8   9   6        0.02       21.33     22.16 o 
  -7   9   6       12.94       10.54     18.60 o 
  -6   9   6       41.67       38.74     17.76 o 
  -5   9   6      370.32      377.89     17.47 o 
  -4   9   6        5.06        9.87      9.85 o 
  -3   9   6      217.44      207.25     22.23 o 
  -2   9   6      107.40       99.61     10.37 o 
  -1   9   6       99.87      150.16     13.81 o 
   0   9   6      900.91      835.81     36.06 o 
   1   9   6      255.63      285.67     21.60 o 
   2   9   6       18.32       23.49      8.76 o 
   3   9   6       82.36       82.98      9.64 o 
   4   9   6        0.76      -13.78     16.28 o 
  -8  10   6       53.79      118.08     26.09 o 
  -7  10   6       47.07       44.16     20.12 o 
  -6  10   6      192.16      189.47     20.37 o 
  -5  10   6      107.89       88.43     13.22 o 
  -4  10   6       34.27       40.37     15.47 o 
  -3  10   6       91.25       89.50     10.51 o 
  -2  10   6        8.95        8.41      8.69 o 
  -1  10   6       11.52        1.09     11.60 o 
   0  10   6      258.73      260.64     12.99 o 
   1  10   6        0.42        1.43      7.78 o 
   2  10   6        3.05        4.36      8.34 o 
   3  10   6        5.20        4.19      9.63 o 
   4  10   6       13.26       26.26     25.98 o 
  -8  11   6      116.06      110.95     25.21 o 
  -7  11   6        1.37       -3.34     41.62 o 
  -6  11   6       35.58       63.70     18.46 o 
  -5  11   6       39.79       69.65     15.77 o 
  -4  11   6      203.94      180.28     13.14 o 
  -3  11   6       13.31       18.82     11.68 o 
  -2  11   6       99.08      113.66     10.73 o 
  -1  11   6       49.98       75.98     12.68 o 
   0  11   6        0.17       10.21      9.11 o 
   1  11   6        0.69       -9.49      7.80 o 
   2  11   6       72.69       77.45     10.03 o 
   3  11   6       64.34       60.41     10.79 o 
   4  11   6        0.31       21.65     17.61 o 
  -8  12   6        9.37       16.13     24.20 o 
  -7  12   6      132.39      136.79     31.54 o 
  -6  12   6        0.50      -12.33     15.01 o 
  -5  12   6       11.00        3.04     14.72 o 
  -4  12   6        3.67       17.76     10.15 o 
  -3  12   6        8.13       18.55      9.58 o 
  -2  12   6        0.98       12.24     10.51 o 
  -1  12   6       70.40       56.43     10.11 o 
   0  12   6        3.83      -13.58      9.06 o 
   1  12   6        7.95        5.69      8.29 o 
   2  12   6       95.74       72.04     10.10 o 
   3  12   6        3.56      -19.91     14.56 o 
   4  12   6        0.09       -6.71     17.19 o 
  -8  13   6       75.21       75.62     25.47 o 
  -7  13   6        1.52      -24.65     19.99 o 
  -6  13   6        6.98       11.69     21.21 o 
  -5  13   6        0.09        9.05     15.10 o 
  -4  13   6       63.55       77.87     12.01 o 
  -3  13   6        0.89        0.77      9.96 o 
  -2  13   6      140.99      125.78     11.49 o 
  -1  13   6       31.92       28.59      9.72 o 
   0  13   6       17.04       24.62     10.16 o 
   1  13   6       27.11       42.30      8.62 o 
   2  13   6       29.78       24.18      9.77 o 
   3  13   6       26.00       26.70     15.15 o 
   4  13   6        0.72      -10.24     17.03 o 
  -7  14   6       14.72       35.44     21.87 o 
  -6  14   6       31.84       28.01     16.38 o 
  -5  14   6      149.64      156.60     18.36 o 
  -4  14   6        3.45       13.00     13.48 o 
  -3  14   6       54.72       78.41     12.48 o 
  -2  14   6        0.62        9.19      9.77 o 
  -1  14   6      145.32      185.70     25.58 o 
   0  14   6        5.22        4.22     10.09 o 
   1  14   6        0.02       -1.02      8.30 o 
   2  14   6       10.29       17.61      9.34 o 
   3  14   6       10.38        6.91     15.15 o 
   4  14   6        2.77       33.93     25.45 o 
  -7  15   6       15.46       -9.83     23.59 o 
  -6  15   6       34.24       23.49     17.61 o 
  -5  15   6        7.08       -8.75     14.99 o 
  -4  15   6      118.90      152.67     16.86 o 
  -3  15   6       64.57       18.16     10.38 o 
  -2  15   6       17.03       19.71      9.96 o 
  -1  15   6        0.21        5.87      9.42 o 
   0  15   6        7.99       20.90      8.52 o 
   1  15   6        0.45        0.05      8.74 o 
   2  15   6        1.13       -4.16     11.04 o 
   3  15   6        1.19      -12.58     16.07 o 
  -7  16   6       89.18       98.06     22.54 o 
  -6  16   6      166.90      140.48     22.19 o 
  -5  16   6        3.39        2.46     35.25 o 
  -4  16   6      108.47       66.29     16.07 o 
  -3  16   6       28.04       25.36     10.63 o 
  -2  16   6       76.86       77.21     11.32 o 
  -1  16   6        4.18       27.62     10.06 o 
   0  16   6       18.52        9.09      7.90 o 
   1  16   6        7.04       -6.42      9.15 o 
   2  16   6        0.65      -18.55     13.49 o 
   3  16   6        5.55        9.77     15.73 o 
  -7  17   6        1.68        9.46     49.57 o 
  -6  17   6       43.66       43.92     19.86 o 
  -5  17   6       55.72       60.75     18.15 o 
  -4  17   6       30.48        8.67     14.43 o 
  -3  17   6       29.79       18.87     14.02 o 
  -2  17   6       10.82       -1.62      9.96 o 
  -1  17   6        4.09       -5.57      9.57 o 
   0  17   6        0.55       -3.31      8.38 o 
   1  17   6      103.85      120.72     10.95 o 
   2  17   6       42.01       34.69     15.90 o 
   3  17   6        0.46       -2.33     16.60 o 
  -7  18   6        0.04      -13.48     21.91 o 
  -6  18   6        5.60       11.26     17.36 o 
  -5  18   6       75.25       89.75     19.45 o 
  -4  18   6       20.82       18.81     15.69 o 
  -3  18   6        0.30      -15.51     12.55 o 
  -2  18   6       15.17       30.47     10.85 o 
  -1  18   6       26.81       28.86     20.56 o 
   0  18   6       96.18       90.93     10.09 o 
   1  18   6        8.04        3.59     10.98 o 
   2  18   6        5.94        3.94     15.31 o 
   3  18   6       20.16       16.54     18.55 o 
  -7  19   6       15.04       31.93     23.43 o 
  -6  19   6        3.74       33.35     20.43 o 
  -5  19   6       77.37      120.80     20.37 o 
  -4  19   6       32.35       36.53     16.38 o 
  -3  19   6      210.43      202.40     18.53 o 
  -2  19   6       77.23       36.97     11.07 o 
  -1  19   6       58.91       75.00      9.41 o 
   0  19   6       79.40       95.45     14.47 o 
   1  19   6        1.33       -2.50     10.59 o 
   2  19   6       28.64        7.32     16.68 o 
   3  19   6       44.07       42.18     18.73 o 
  -7  20   6        2.81        3.71     28.63 o 
  -6  20   6       47.43       68.02     20.74 o 
  -5  20   6        8.41      -20.91     17.61 o 
  -4  20   6       99.03       92.37     21.47 o 
  -3  20   6        0.34        5.31     26.24 o 
  -2  20   6       58.28       94.91     15.53 o 
  -1  20   6      177.50      171.57     13.95 o 
   0  20   6        2.67       21.22      9.70 o 
   1  20   6        4.03       15.86     15.31 o 
   2  20   6       28.60       51.62     18.18 o 
   3  20   6        2.21       -5.51     18.55 o 
  -6  21   6       22.47        5.39     38.70 o 
  -5  21   6       98.52      115.44     45.59 o 
  -4  21   6      121.28      135.71     26.77 o 
  -3  21   6       71.19       99.01     17.73 o 
  -2  21   6      212.44      189.42     18.32 o 
  -1  21   6        0.54        9.47      9.70 o 
   0  21   6       66.41       59.85     12.45 o 
   1  21   6       70.60      113.95     17.73 o 
   2  21   6       24.54       15.96     16.48 o 
  -6  22   6       42.73        2.24     26.24 o 
  -5  22   6      213.61      152.81     22.11 o 
  -4  22   6       42.00       10.93     17.80 o 
  -3  22   6      133.33      122.59     18.48 o 
  -2  22   6       10.03       28.07     15.25 o 
  -1  22   6       67.41       63.23     20.41 o 
   0  22   6       31.14       -4.92     11.66 o 
   1  22   6       40.97       37.33     17.05 o 
   2  22   6       11.14       -3.92     21.47 o 
  -6  23   6       50.53       88.50     24.16 o 
  -5  23   6        6.99      -12.89     17.57 o 
  -4  23   6       67.91      117.92     20.20 o 
  -3  23   6       11.07      -14.90     15.62 o 
  -2  23   6       15.88       14.24     17.76 o 
  -1  23   6       19.10        6.36     18.55 o 
   0  23   6        3.67       -2.06     15.36 o 
   1  23   6        8.86      -21.17     14.11 o 
   2  23   6        1.66      -13.60     16.65 o 
  -6  24   6       69.05       53.87     23.41 o 
  -5  24   6       22.55       23.57     20.23 o 
  -4  24   6        9.82       13.13     19.88 o 
  -3  24   6       66.87       80.69     20.41 o 
  -2  24   6        2.54        2.84     17.23 o 
   0  24   6       14.82       11.66     16.12 o 
   1  24   6       30.81       31.81     17.40 o 
   2  24   6        4.87      -21.97     17.51 o 
  -5  25   6       50.21       26.96     20.95 o 
  -4  25   6        4.00       14.48     17.78 o 
  -3  25   6      113.28       92.24     19.28 o 
  -2  25   6        1.16        4.33     15.85 o 
   0  25   6       35.61       68.92     24.92 o 
   1  25   6       24.76       22.11     21.74 o 
  -5  26   6        9.60      -10.32     29.69 o 
  -4  26   6        6.25        9.29     18.91 o 
  -3  26   6        6.14        9.18     17.73 o 
  -2  26   6       36.67       45.59     23.33 o 
   0  26   6        8.21       10.60     24.92 o 
   1  26   6        3.24      -14.03     17.43 o 
  -5  27   6       64.02      107.35     36.58 o 
  -4  27   6        0.30       29.59     19.99 o 
  -3  27   6        2.12      -10.83     17.78 o 
   0  27   6        0.56       30.75     28.10 o 
   1  27   6       11.98       24.92     25.98 o 
  -4  28   6        4.46        4.61     29.42 o 
  -3  28   6        1.49      -11.66     24.92 o 
   0  28   6        4.63        3.18     28.63 o 
  -4  29   6       65.33       38.97     34.19 o 
  -3  29   6       55.31       62.03     28.10 o 
   0  29   6       20.35       -9.01     28.10 o 
  -7   0   7        1.24       21.43     17.19 o 
  -5   0   7      385.05      322.41     19.98 o 
  -3   0   7      583.22      655.77     37.11 o 
  -1   0   7       37.77       20.68     16.43 o 
   1   0   7       15.65        7.95     17.49 o 
   3   0   7        9.45       -4.44     12.23 o 
  -8   1   7        7.89       36.81     19.05 o 
  -7   1   7      182.54      144.15     14.56 o 
  -6   1   7      406.67      394.65     18.83 o 
  -5   1   7       80.62      102.49     10.90 o 
  -4   1   7       37.32       45.31      9.35 o 
  -3   1   7       47.18       52.35     23.86 o 
  -2   1   7        2.52       -6.10     11.62 o 
  -1   1   7      125.86      110.01     18.29 o 
   0   1   7        1.45       15.44     12.90 o 
   1   1   7        1.26       -5.17     12.18 o 
   2   1   7        1.96        1.87      9.57 o 
   3   1   7        1.45        6.67      8.49 o 
  -8   2   7      127.75      122.64     23.43 o 
  -7   2   7        1.69        4.33     12.13 o 
  -6   2   7       29.97       39.35     11.57 o 
  -5   2   7       61.58       91.91     10.62 o 
  -4   2   7      123.17      122.32     18.96 o 
  -3   2   7      200.40      138.48     14.80 o 
  -2   2   7        0.47        6.92     11.43 o 
  -1   2   7      108.95      105.98     25.18 o 
   0   2   7       13.74       18.00     12.55 o 
   1   2   7       11.25        7.46     15.11 o 
   2   2   7        7.73       19.53      8.52 o 
   3   2   7       18.40       19.65      8.72 o 
  -8   3   7        4.45        9.32     24.65 o 
  -7   3   7        0.12       -1.00     12.65 o 
  -6   3   7        0.40       18.31     11.14 o 
  -5   3   7       55.67       53.06     10.87 o 
  -4   3   7      224.27      228.06     14.22 o 
  -3   3   7        2.79       21.95     10.11 o 
  -2   3   7       32.96       20.92     12.68 o 
  -1   3   7        6.02        6.82     11.60 o 
   0   3   7       51.12       56.30     13.12 o 
   1   3   7        1.46        7.28     13.21 o 
   2   3   7        6.86       -2.44      9.44 o 
   3   3   7       17.29       10.68      9.71 o 
  -8   4   7       59.36       97.22     27.57 o 
  -7   4   7        6.76       11.40     12.26 o 
  -6   4   7       66.26       66.79     11.90 o 
  -5   4   7       21.01       22.49      9.65 o 
  -4   4   7      231.10      245.15     14.92 o 
  -3   4   7       85.45       74.74     10.79 o 
  -2   4   7       37.23       54.96     13.43 o 
  -1   4   7        5.88        1.19     12.93 o 
   0   4   7        0.45      -13.10     13.30 o 
   1   4   7        4.63       -0.15     15.64 o 
   2   4   7        0.59        5.52      9.19 o 
   3   4   7       19.63       14.22      9.52 o 
  -7   5   7        0.45       18.55     18.42 o 
  -6   5   7       79.85       81.54     12.02 o 
  -5   5   7        1.45       11.54      9.38 o 
  -4   5   7       71.41       79.05     11.87 o 
  -3   5   7        0.52        7.75      9.49 o 
  -2   5   7        2.72       20.21     12.68 o 
  -1   5   7        8.07        8.26     13.30 o 
   0   5   7       36.15       24.80     14.05 o 
   1   5   7        1.33        2.12     13.27 o 
   2   5   7        0.38        8.32      9.79 o 
   3   5   7        0.55       -0.91      9.58 o 
  -7   6   7        0.58        1.09     25.18 o 
  -6   6   7      116.58      109.77     12.54 o 
  -5   6   7       13.56       29.84     12.35 o 
  -4   6   7       37.43       24.45     12.23 o 
  -3   6   7       74.43       57.98     10.16 o 
  -2   6   7      429.77      457.43     22.66 o 
  -1   6   7       12.78       11.71     12.18 o 
   0   6   7        2.37        8.44     19.35 o 
   1   6   7        8.16        1.46     13.21 o 
   2   6   7       16.17       16.34     10.71 o 
   3   6   7       25.50       41.32     10.04 o 
  -7   7   7        4.90        6.75     19.11 o 
  -6   7   7        1.71       12.87     11.41 o 
  -5   7   7      133.62      159.85     14.45 o 
  -4   7   7      387.48      366.74     16.91 o 
  -3   7   7        0.33        0.58     10.45 o 
  -2   7   7       85.39      105.55     14.23 o 
  -1   7   7       57.71       79.32     14.99 o 
   0   7   7        9.49       12.19     13.87 o 
   1   7   7      198.25      184.41     17.23 o 
   2   7   7        7.67       11.61      9.87 o 
   3   7   7       12.89       12.17     10.91 o 
  -7   8   7       72.46       55.13     31.28 o 
  -6   8   7        4.39       22.85     18.29 o 
  -5   8   7       57.24       53.89     13.11 o 
  -4   8   7       11.05       21.22     11.62 o 
  -3   8   7       46.59       67.89     12.25 o 
  -2   8   7       27.41       16.91     15.11 o 
  -1   8   7      138.30      136.02     21.21 o 
   0   8   7       19.08       39.62     14.80 o 
   1   8   7       13.67       -3.08     13.73 o 
   2   8   7       10.90        2.23      9.69 o 
   3   8   7        7.96        4.50      9.81 o 
  -7   9   7       47.49       45.31     20.38 o 
  -6   9   7       90.15      101.47     18.64 o 
  -5   9   7        0.34        4.95     12.33 o 
  -4   9   7      123.88      133.80     12.84 o 
  -3   9   7      114.68       90.97     12.09 o 
  -2   9   7        4.29       23.64     13.27 o 
  -1   9   7       72.96       72.62     14.40 o 
   0   9   7       50.94       73.96     14.05 o 
   1   9   7       79.27       65.28     11.45 o 
   2   9   7        4.73        5.22     10.32 o 
   3   9   7       10.64        3.55      9.91 o 
  -7  10   7       97.90      100.45     24.12 o 
  -6  10   7       51.13       39.18     18.33 o 
  -5  10   7       26.33       26.08     12.41 o 
  -4  10   7       40.11       39.16     12.11 o 
  -3  10   7       90.83      114.74     12.01 o 
  -2  10   7      190.81      161.92     13.37 o 
  -1  10   7       35.64       58.69     14.98 o 
   0  10   7       77.53       66.21     14.98 o 
   1  10   7        1.85        9.46     10.60 o 
   2  10   7       38.09       28.45     10.97 o 
   3  10   7       24.64       24.54     13.00 o 
  -7  11   7        4.33       15.55     19.24 o 
  -6  11   7       34.34       57.42     18.36 o 
  -5  11   7      121.71      115.34     17.43 o 
  -4  11   7       27.82       20.41     11.46 o 
  -3  11   7       41.13       28.51     11.52 o 
  -2  11   7       19.50       15.28     10.63 o 
  -1  11   7       24.88       16.43     20.68 o 
   0  11   7        0.33       -4.49     19.88 o 
   1  11   7        2.02        2.20     11.30 o 
   2  11   7       15.58        9.05     11.05 o 
   3  11   7        0.17      -27.04     23.86 o 
  -7  12   7        5.71      -28.19     18.79 o 
  -6  12   7        1.27       14.63     18.19 o 
  -5  12   7       17.27       36.32     22.27 o 
  -4  12   7       72.26       96.83     14.20 o 
  -3  12   7       47.40       42.94     11.40 o 
  -2  12   7       22.52       14.05     11.29 o 
  -1  12   7       90.67       77.69     16.43 o 
   0  12   7       74.91       64.68     16.30 o 
   1  12   7       19.84       10.48     11.92 o 
   2  12   7       39.00       44.46     11.44 o 
  -7  13   7       25.57       26.30     21.01 o 
  -6  13   7       28.17       35.92     18.86 o 
  -5  13   7       40.18       54.97     17.36 o 
  -4  13   7       18.27       25.45     11.94 o 
  -3  13   7        7.32        7.20     11.48 o 
  -2  13   7       10.20        8.80     10.73 o 
  -1  13   7        0.34      -14.67     14.05 o 
   0  13   7        0.07       24.39     15.37 o 
   1  13   7        7.52       10.81     11.85 o 
   2  13   7       27.92       36.88     11.54 o 
  -7  14   7        0.73       -2.52     20.05 o 
  -6  14   7        6.70       15.57     17.80 o 
  -5  14   7        5.73        4.06     16.67 o 
  -4  14   7        5.80        5.63     14.43 o 
  -3  14   7       12.42       24.57     13.83 o 
  -2  14   7       88.41      118.25     24.75 o 
  -1  14   7       10.61       -7.37     14.40 o 
   0  14   7       59.98       63.59     15.69 o 
   1  14   7       18.82        1.71     11.44 o 
   2  14   7        4.57        8.61     14.90 o 
  -7  15   7       15.67      -15.90     28.10 o 
  -6  15   7        5.05       19.16     19.61 o 
  -5  15   7       87.25      110.80     19.32 o 
  -4  15   7       13.66       -2.86     20.94 o 
  -3  15   7        1.63       -8.68     11.96 o 
  -2  15   7       41.78       30.12     12.33 o 
  -1  15   7        9.45       14.20     21.74 o 
   0  15   7        0.10        2.01     14.34 o 
   1  15   7        4.07       -1.02     11.79 o 
   2  15   7        8.90       11.76     14.60 o 
  -6  16   7        1.19       11.13     19.61 o 
  -5  16   7        8.17       -9.54     17.19 o 
  -4  16   7        8.02        0.54     15.90 o 
  -3  16   7       16.47       24.54     17.58 o 
  -2  16   7        0.24       23.22     11.96 o 
  -1  16   7       56.43       67.84     16.68 o 
   0  16   7        0.41       -4.28     11.46 o 
   1  16   7        7.90       11.39     12.71 o 
   2  16   7        4.11        8.36     17.43 o 
  -6  17   7        1.54       35.78     19.49 o 
  -5  17   7        1.07      -10.22     17.78 o 
  -4  17   7       14.28       35.83     19.08 o 
  -3  17   7        2.14      -22.41     14.94 o 
  -2  17   7        1.35        3.48     12.09 o 
  -1  17   7        1.34        8.75     15.37 o 
   0  17   7       38.61       34.70     11.83 o 
   1  17   7        1.90       -2.19     15.15 o 
   2  17   7        0.10        6.89     17.80 o 
  -6  18   7       17.64       -5.02     17.66 o 
  -5  18   7        0.33      -13.17     17.89 o 
  -4  18   7        0.88        2.03     16.98 o 
  -3  18   7       61.46       79.19     16.68 o 
  -2  18   7        4.66        1.90     11.52 o 
  -1  18   7        4.32      -15.79     15.55 o 
   0  18   7       20.33       48.46     13.03 o 
   1  18   7       54.88       74.19     17.32 o 
  -6  19   7        5.20       20.09     26.51 o 
  -5  19   7        2.05      -13.83     21.47 o 
  -4  19   7       16.11       53.78     18.11 o 
  -3  19   7       12.44        6.70     16.70 o 
  -2  19   7        0.07       11.26     11.99 o 
  -1  19   7        0.00       -4.65     14.47 o 
   0  19   7       45.87       66.27     13.00 o 
   1  19   7        3.21      -16.13     15.39 o 
  -6  20   7       21.53       -0.28     20.95 o 
  -5  20   7        0.49       16.17     20.94 o 
  -4  20   7       17.67        2.37     16.48 o 
  -3  20   7       18.28       19.95     17.80 o 
  -2  20   7       16.04      -14.59     14.56 o 
  -1  20   7        3.09        5.30     11.49 o 
   0  20   7       31.93       42.67     16.05 o 
   1  20   7        1.94       19.38     21.21 o 
  -5  21   7       23.15       17.96     17.98 o 
  -4  21   7        0.16       15.12     18.32 o 
  -3  21   7       16.99       13.13     17.36 o 
  -2  21   7        5.95       -1.11     14.80 o 
  -1  21   7        3.43       -4.80     12.40 o 
   0  21   7        0.75      -18.00     15.15 o 
   1  21   7        3.36       12.19     26.51 o 
  -5  22   7        0.93      -17.87     19.83 o 
  -4  22   7        0.44      -11.50     17.43 o 
  -3  22   7        1.36      -19.88     16.12 o 
  -2  22   7       46.59       39.62     32.60 o 
  -1  22   7        7.06       17.49     24.39 o 
   0  22   7        9.94       -3.64     17.49 o 
  -5  23   7       70.72       57.85     22.41 o 
  -4  23   7        6.47       -1.70     21.74 o 
  -3  23   7        1.14       -9.54     17.73 o 
  -2  23   7       15.39       27.64     17.28 o 
   0  23   7       18.27        2.02     16.82 o 
  -4  24   7       59.70       77.63     20.43 o 
  -3  24   7        6.45        0.30     26.51 o 
  -2  24   7        1.36        9.93     17.78 o 
  -4  25   7       39.59       42.65     20.68 o 
  -3  25   7        0.44        9.41     25.18 o 
  -2  25   7       21.55       -4.24     25.45 o 
  -3  26   7       79.37       73.98     23.33 o 
  -6   0   8       18.81        3.82     16.44 o 
  -4   0   8       36.42       48.24     21.74 o 
  -2   0   8       45.76       47.18     20.68 o 
   0   0   8        1.65       14.31     21.21 o 
  -7   1   8       16.37       -0.93     13.39 o 
  -6   1   8       10.90       13.28     11.60 o 
  -5   1   8        8.18       15.70     10.64 o 
  -4   1   8       10.51       18.02     16.49 o 
  -3   1   8        1.71       24.10     14.23 o 
  -2   1   8        6.05        5.82     18.02 o 
  -1   1   8        0.27       -3.36     14.61 o 
   0   1   8        0.67       24.35     15.85 o 
   1   1   8       12.19        6.80     16.15 o 
  -7   2   8        5.27        5.25     14.84 o 
  -6   2   8        0.09       13.63     11.92 o 
  -5   2   8        1.29        1.35     11.66 o 
  -4   2   8        8.47      -11.11     14.94 o 
  -3   2   8        0.58        7.65     14.87 o 
  -2   2   8       74.07       75.95     16.44 o 
  -1   2   8       68.81       69.90     15.36 o 
   0   2   8       30.24        7.69     18.29 o 
   1   2   8        2.38        4.41     27.04 o 
  -7   3   8       38.71       25.88     13.51 o 
  -6   3   8       24.90       43.61     12.37 o 
  -5   3   8        7.12        0.52     15.75 o 
  -4   3   8        9.16       -9.25     15.10 o 
  -3   3   8        8.63       16.16     15.15 o 
  -2   3   8        7.95       32.71     16.30 o 
  -1   3   8        9.05        3.71     15.37 o 
   0   3   8       24.10       27.47     15.69 o 
   1   3   8       22.79       34.35     16.98 o 
  -7   4   8        1.77        3.89     13.35 o 
  -6   4   8       56.32       45.54     12.67 o 
  -5   4   8       30.40       39.28     13.09 o 
  -4   4   8       35.07       37.97     12.46 o 
  -3   4   8       44.53       73.16     17.05 o 
  -2   4   8       62.02       56.03     16.07 o 
  -1   4   8       91.92      122.18     18.18 o 
   0   4   8       11.87       16.93     16.65 o 
   1   4   8        9.05        4.45     17.43 o 
  -7   5   8        5.24        9.22     15.45 o 
  -6   5   8       81.20       70.53     16.04 o 
  -5   5   8        4.48        1.76     12.83 o 
  -4   5   8        0.12      -17.23     11.49 o 
  -3   5   8       19.49       21.17     19.35 o 
  -2   5   8        4.69       24.81     16.48 o 
  -1   5   8       16.85       25.56     15.62 o 
   0   5   8        0.07      -12.35     16.70 o 
   1   5   8        6.18       38.42     17.19 o 
  -6   6   8        0.76        5.06     14.33 o 
  -5   6   8        1.50       18.33     19.06 o 
  -4   6   8       25.46        8.68     12.76 o 
  -3   6   8       14.99       38.88     14.98 o 
  -2   6   8        0.60      -19.86     14.49 o 
  -1   6   8       72.27       46.12     15.55 o 
   0   6   8        0.03       -7.16     14.62 o 
   1   6   8       44.61       57.85     18.55 o 
  -6   7   8        0.22      -15.73     14.56 o 
  -5   7   8       12.24        6.69     12.96 o 
  -4   7   8       20.85        8.34     16.59 o 
  -3   7   8        2.61      -10.60     14.24 o 
  -2   7   8       10.88       15.66     15.47 o 
  -1   7   8       51.43       53.34     17.23 o 
   0   7   8        0.50        0.54     15.39 o 
   1   7   8       46.32       48.51     18.11 o 
  -6   8   8       27.22       25.78     18.82 o 
  -5   8   8        7.18       15.36     13.62 o 
  -4   8   8       52.91       74.83     13.36 o 
  -3   8   8       10.69       18.50     15.47 o 
  -2   8   8        0.59        8.50     15.93 o 
  -1   8   8        0.51        7.55     16.68 o 
   0   8   8        0.79        0.35     16.86 o 
   1   8   8       19.43       -5.78     11.97 o 
  -6   9   8        1.45       28.59     17.95 o 
  -5   9   8       23.74       51.65     14.52 o 
  -4   9   8       31.15       28.08     12.91 o 
  -3   9   8       37.61       36.62     16.23 o 
  -2   9   8        0.00       13.63     15.69 o 
  -1   9   8        0.94       23.82     16.86 o 
   0   9   8        0.02        1.72     15.69 o 
   1   9   8       20.18       26.87     13.55 o 
  -6  10   8       31.59       35.52     32.87 o 
  -5  10   8       23.53       18.62     13.70 o 
  -4  10   8        0.32       -3.46     13.93 o 
  -3  10   8       10.80       -5.33     11.96 o 
  -2  10   8        3.34        0.31     15.01 o 
  -1  10   8        1.12        9.75     16.00 o 
   0  10   8        2.84       -5.10     23.86 o 
   1  10   8       18.81       13.81     12.87 o 
  -6  11   8       25.70        8.84     18.36 o 
  -5  11   8       18.02        6.95     16.28 o 
  -4  11   8       13.18       29.92     13.43 o 
  -3  11   8        6.21        0.49     12.30 o 
  -2  11   8        2.18       22.53     17.05 o 
  -1  11   8        0.27       19.35     17.62 o 
   0  11   8        8.14       -0.54     16.44 o 
   1  11   8        4.08       -5.10     13.16 o 
  -6  12   8        0.16       -7.15     19.09 o 
  -5  12   8        0.06       15.23     17.73 o 
  -4  12   8       17.74       10.32     12.99 o 
  -3  12   8       46.78       53.99     14.17 o 
  -2  12   8        0.04        2.12     16.49 o 
  -1  12   8        8.01        1.69     16.29 o 
   0  12   8        3.80      -10.60     17.62 o 
   1  12   8       18.39       14.88     13.46 o 
  -6  13   8        3.59       -6.71     18.18 o 
  -5  13   8        8.96       -6.70     17.73 o 
  -4  13   8        7.91       16.79     13.14 o 
  -3  13   8        6.97       19.27     13.55 o 
  -2  13   8        0.09       21.18     22.80 o 
  -1  13   8        7.56       17.23     25.18 o 
   0  13   8       49.52       71.47     18.42 o 
  -5  14   8       20.92       10.05     18.42 o 
  -4  14   8        0.08      -23.33     15.55 o 
  -3  14   8        0.32        6.05     12.87 o 
  -2  14   8        1.83       22.18     29.16 o 
  -1  14   8        5.95       -1.67     27.83 o 
   0  14   8       14.55       18.44     13.88 o 
  -5  15   8       25.20        6.06     18.70 o 
  -4  15   8       10.41       37.91     23.33 o 
  -3  15   8        0.01        2.07     13.77 o 
  -2  15   8      208.62      219.66     21.28 o 
  -1  15   8       26.93       51.80     17.57 o 
   0  15   8       18.45        7.19     13.34 o 
  -5  16   8        0.87       17.45     18.36 o 
  -4  16   8       38.96       48.72     34.46 o 
  -3  16   8        1.62        3.19     13.82 o 
  -2  16   8        0.24        6.82     16.76 o 
  -1  16   8       10.80       19.97     18.93 o 
   0  16   8       36.71       64.11     16.98 o 
  -5  17   8        3.29      -13.93     17.78 o 
  -4  17   8        7.24       33.24     42.15 o 
  -3  17   8        8.29        8.22     18.29 o 
  -2  17   8       24.04       41.35     27.04 o 
  -1  17   8       15.72       -3.94     17.13 o 
  -4  18   8        5.25       32.87     19.02 o 
  -3  18   8        1.51      -21.05     19.08 o 
  -2  18   8       12.56       26.48     18.32 o 
  -1  18   8        0.05       -2.54     13.28 o 
  -4  19   8        0.64       -8.85     17.80 o 
  -3  19   8        3.09       24.86     17.43 o 
  -2  19   8        0.55       26.51     27.04 o 
  -1  19   8        4.39       -3.85     13.96 o 
  -3  20   8        0.55       -8.79     18.11 o 
  -2  20   8        0.34      -11.66     27.04 o 
  -5   0   9        2.84       21.74     28.10 o 
  -3   0   9       30.12      104.44     26.51 o 
  -1   0   9       62.39       89.06     25.45 o 
  -5   1   9       78.72       80.13     20.20 o 
  -4   1   9        2.35        2.68     17.73 o 
  -3   1   9      138.56      163.09     22.80 o 
  -2   1   9       14.15       26.56     21.74 o 
  -1   1   9        0.33        3.98     20.68 o 
  -5   2   9       11.41       23.89     18.79 o 
  -4   2   9        5.17       25.36     23.06 o 
  -3   2   9        8.19       21.65     17.73 o 
  -2   2   9        3.37       -2.08     18.55 o 
  -1   2   9        6.75       27.77     17.95 o 
  -5   3   9       12.87       21.74     17.62 o 
  -4   3   9        2.14       -4.65     17.40 o 
  -3   3   9        8.35       30.28     18.18 o 
  -2   3   9        1.23        7.39     17.36 o 
  -1   3   9        4.33       31.81     17.24 o 
  -5   4   9        1.33       -2.01     17.23 o 
  -4   4   9        6.33       29.31     22.27 o 
  -3   4   9        3.67       10.74     17.19 o 
  -2   4   9        5.60        9.13     16.86 o 
  -1   4   9       19.22       21.78     18.42 o 
  -5   5   9        5.74       17.91     15.43 o 
  -4   5   9       18.84       29.04     18.93 o 
  -3   5   9        3.84        3.72     17.66 o 
  -2   5   9       10.54       38.10     19.48 o 
  -1   5   9        1.60       -8.41     17.49 o 
  -4   6   9        0.05       -4.72     17.73 o 
  -3   6   9        2.64        0.29     19.61 o 
  -2   6   9        0.00        2.39     19.35 o 
  -4   7   9       13.29        5.56     16.86 o 
  -3   7   9        0.19       27.09     19.48 o 
  -2   7   9        0.66        8.22     19.12 o 
  -4   8   9        0.98       55.92     28.63 o 
  -3   8   9        2.82      -18.07     17.43 o 
  -2   8   9        0.51       -7.69     18.74 o 
  -4   9   9        2.02      -24.39     27.04 o 
  -3   9   9        0.13       21.74     18.56 o 
  -2   9   9        0.41       -4.64     19.30 o 
  -3  10   9        1.37        0.99     19.35 o 
  -2  10   9        3.59      -14.84     28.10 o 
                                                 
